# Supplementary material for: NCAM1 and GDF15 are biomarkers of Charcot-Marie-Tooth disease in patients and mice
Source: Brain. 2022 Feb 11;145(11):3999–4015. doi: 10.1093/brain/awac055 (PMC9679171; doi:10.1093/brain/awac055)
Supplement: awac055_Supplementary_Data [file awac055_supplementary_data.zip]

Archive with 4 entries (4 files):
- brain-2021-01486-File010.pdf
- brain-2021-01486-File011.pdf
- brain-2021-01486-File012.xlsx
- brain-2021-01486-File013.xlsx
