# Supplementary material for: NCAM1 and GDF15 are biomarkers of Charcot-Marie-Tooth disease in patients and mice
Source: Brain. 2022 Feb 11;145(11):3999–4015. doi: 10.1093/brain/awac055 (PMC9679171; doi:10.1093/brain/awac055)
Supplement: awac055_Supplementary_Data [file awac055_supplementary_data.zip › brain-2021-01486-File012.xlsx]

## Sheet: Results
Targets			GARS						Cx32/Gjb1								Hspb8						PMP22/C61
			Combined		C201R		P278KY		2 months		3 months		6 months		10 months		2 months		6 months		10 months		6 months		8 months		10 months
targets	Uniprot	PepSeq	log2(FC)	Pval	log2(FC)	Pval	log2(FC)	Pval	log2(FC)	Pval	log2(FC)	Pval	log2(FC)	Pval	log2(FC)	Pval	log2(FC)	Pval	log2(FC)	Pval	log2(FC)	Pval	log2(FC)	Pval	log2(FC)	Pval	log2(FC)	Pval
Actin, cytoplasmic 2	P63260	VAPEEHPVLLTEAPLNPK	0.208502	0.206862	0.242649	0.316515	0.173528	0.127101	0.0104354	0.466967	0.396396	0.0388631	0.0881181	0.39561	-0.207133	0.879118	0.963625	0.608921	0.931861	0.785696	1.30894	0.0181735	0.693264	0.16603	-0.145217	0.677367	0.264546	0.0894341
Actin, muscle 1A	P62737	VAPEEHPTLLTEAPLNPK	0.211986	0.024291	0.123029	0.155525	0.295774	0.0103092	-0.994255	0.977665	0.537398	0.139908	-0.100041	0.579055	0.194203	0.358806	2.50526	0.0326139	2.08632	0.0194364	1.89982	0.0509613	0.65283	0.109722	-0.477452	0.852343	0.209095	0.319373
Adiponectin	Q60994	SAFSVGLETR	-0.322972	0.950462	-0.393259	0.923379	-0.25595	0.836716	0.238229	0.0952976	0.345697	0.0761414	0.483994	0.0180074	1.04918	0.0364667	0.801522	0.957536	0.697058	0.987846	1.11225	0.176255	-0.303213	0.838709	-0.0280907	0.529197	0.329986	0.296773
Afamin	O89020	AAPITQYLK	-0.268409	0.894317	-0.545992	0.976696	-0.0357136	0.566584	0.164056	0.279596	-0.267263	0.909387	0.129826	0.0662662	0.492278	0.0310384	1.11271	0.214692	0.9174	0.773599	1.01	0.467041	0.045158	0.376477	-0.0669997	0.823483	0.232485	0.213099
Alpha-1-acid glycoprotein 1	Q60590	GLSLYAK	0.118344	0.397581	0.672232	0.1698	-0.792258	0.995174	-1.94056	0.905224	0.343673	0.153791	0.0421366	0.417952	-1.45362	0.873114	1.00776	0.486032	0.883912	0.791828	1.26805	0.146128	0.469032	0.148698	-0.0828323	0.617984	-1.4441	0.79679
Alpha-1-acid glycoprotein 2	P07361	IFADLIVLK	2.06908	0.177181	2.93461	0.181954	-0.421019	0.817188	-5.63471	0.899173	1.14527	0.0103315	0.214579	0.0825627	-5.55799	0.838524	0.976658	0.54441	0.860131	0.701463	1.03046	0.451017	-0.403308	0.862065	0.0387969	0.441132	-5.33376	0.806924
Alpha-1-antitrypsin 1-1	P07758	VINDFVEK	-0.00271855	0.504497	0.141456	0.335867	-0.162917	0.727485	0.328873	0.195363	0.0976349	0.228056	0.00998917	0.473739	0.21995	0.14065	1.02866	0.436376	0.890208	0.796754	1.04578	0.305643	0.626323	0.157574	-0.164729	0.68493	0.159795	0.309778
Alpha-1-antitrypsin 1-2	P22599	LVQIHIPR	-0.11356	0.709342	0.0475775	0.430503	-0.294986	0.899429	0.348702	0.0592535	-0.169742	0.900425	0.0455434	0.355693	0.125818	0.205408	0.953142	0.637552	0.849191	0.915711	1.03395	0.304661	0.273415	0.16991	-0.114032	0.823769	0.137664	0.205656
Alpha-1-antitrypsin 1-4	Q00897	ELISQFLLNR	0.00383894	0.49089	0.156251	0.196163	-0.166597	0.76932	0.0477634	0.403671	-0.18048	0.882802	0.0397264	0.361633	0.293419	0.0527524	0.954075	0.601507	0.801867	0.969571	1.17584	0.0539682	0.364385	0.113833	-0.0867857	0.74165	0.130605	0.179286
Alpha-1-antitrypsin 1-5	Q00898	LAQIHIPR	-0.424694	0.594887	0.230414	0.446621	-1.65826	0.7506	0.0574809	0.41643	0.54427	0.0550392	-0.438319	0.881037	-0.544384	0.887074	1.28157	0.297359	2.35874	0.139909	0.104188	0.906098	1.88064	0.269406	-0.389979	0.64254	0.917195	0.277852
Alpha-1B-glycoprotein	Q19LI2	TPFAVASTR	-3.69131	0.974442	-2.85373	0.967013	-5.92265	0.97949	NA	NA	NA	NA	NA	NA	4.18423	0.194235	0.757956	0.715091	2.26889	0.0445034	1.13632	0.336412	2.27549	0.221157	-1.75417	0.818673	2.71111	0.218633
Alpha-2-antiplasmin	Q61247	NPNPSALPQLQEQR	-0.0200077	0.571521	-0.0221093	0.554311	-0.0179091	0.557972	-0.545634	0.953351	0.024462	0.441094	0.0579845	0.359384	-0.148199	0.8246	1.18506	0.0763083	0.944279	0.708146	0.826991	0.984408	0.177687	0.0804106	0.0127572	0.428033	-0.121869	0.658813
Alpha-2-macroglobulin	Q61838	LSPQSIYNLLPGK	-0.296487	0.95189	0.00734259	0.478841	-0.681857	0.986463	-0.355547	0.90886	-0.105962	0.800865	0.0945783	0.0404391	0.193743	0.126722	1.08804	0.302607	0.889022	0.887049	1.1808	0.0854815	0.197992	0.240499	-0.077358	0.638839	0.234994	0.147272
Alpha-enolase	P17182	TIAPALVSK	0.247347	0.178705	0.08631	0.400138	0.3922	0.123833	0.0190753	0.480367	0.782233	0.0953768	-0.752841	0.844805	0.172937	0.357105	1.2558	0.226196	0.749717	0.901445	1.70531	0.0369049	0.304208	0.319935	-0.187072	0.67383	0.519937	0.0622402
Alpha-synuclein	O55042	TVEGAGNIAAATGFVK	-0.0334795	0.542579	-0.173527	0.723821	0.0941678	0.411942	0.421903	0.123977	1.18132	0.0222739	0.0998868	0.393064	0.346505	0.190162	1.24506	0.295716	0.603896	0.91551	2.51485	0.108939	1.43864	0.132855	-0.44671	0.73991	0.539874	0.334756
Angiotensinogen	P11859	TLHDQLVLAAEK	-0.0833505	0.730343	-0.136013	0.811426	-0.0325432	0.588744	0.409294	0.05042	0.376868	0.0233191	0.205343	0.0489463	-0.0944336	0.798591	0.921583	0.717572	0.997201	0.511326	1.16937	0.047754	0.219905	0.142653	0.067722	0.206289	0.103866	0.280938
Antithrombin-III	P32261	DDLYVSDAFHK	-0.0844236	0.713278	-0.0424902	0.58147	-0.127612	0.79193	0.11817	0.309138	-0.124081	0.907066	0.12124	0.0844234	0.0983721	0.296695	0.924654	0.667339	0.935922	0.708402	1.14483	0.0908452	0.189683	0.0295392	0.0084111	0.477499	0.146189	0.0620464
Apolipoprotein A-I	Q00623	SNPTLNEYHTR	0.00630947	0.485017	0.0116917	0.481039	0.000907111	0.49789	0.319158	0.14702	-0.0368115	0.558682	0.152186	0.178889	0.28703	0.090415	1.15598	0.208112	0.928376	0.690814	1.24055	0.130176	0.20955	0.154532	-0.156394	0.716514	0.321807	0.204752
Apolipoprotein A-II	P09813	THEQLTPLVR	-0.0369701	0.562076	-0.00845674	0.508732	-0.0660583	0.614247	0.277152	0.247129	-0.0433353	0.5428	0.1368	0.099676	0.172592	0.30458	1.49828	0.0632129	0.848202	0.83389	1.858	0.0361918	0.312012	0.0968315	-0.133095	0.718829	0.262472	0.279468
Apolipoprotein A-IV	P06728	SLEDLNR	0.403073	0.045698	0.407253	0.0368197	0.398881	0.119455	-0.356213	0.719651	0.157066	0.212384	0.199586	0.0993048	0.107606	0.148163	0.97893	0.584766	0.886149	0.844266	1.035	0.374049	0.248573	0.120155	-0.0345029	0.578806	-0.0720527	0.705548
Apolipoprotein B-100	E9Q414	LSLEDTPK	-0.0658295	0.717463	0.0547462	0.320219	-0.197409	0.93509	-0.0825076	0.612211	0.442009	0.0634829	0.109038	0.226192	-0.193489	0.928498	1.32542	0.069801	1.1063	0.231363	1.03081	0.433299	0.572223	0.0588912	-0.156296	0.863287	-0.539496	0.794007
Apolipoprotein C-IV	Q61268	TQAWLQSSR	-0.236399	0.840371	-0.139586	0.687051	-0.34018	0.903192	0.604714	0.0730116	0.0212887	0.475871	0.274174	0.178125	-0.0955266	0.620796	1.32598	0.0517145	1.01306	0.482138	2.6556	0.00117127	0.78921	0.151051	-0.415168	0.847372	0.145321	0.378004
Apolipoprotein D	P51910	IPASFEK	0.046927	0.372079	0.0993509	0.272127	-0.00747389	0.517083	-2.08794	0.92701	-0.0997244	0.565318	-0.341146	0.916318	-0.440756	0.87582	1.39807	0.0741956	1.39303	0.0118211	0.984192	0.528669	-0.0143191	0.516032	0.591508	0.0545335	-1.06782	0.759584
Apolipoprotein E	P08226	TANLGAGAAQPLR	-0.181297	0.8567	0.020362	0.465883	-0.415796	0.95526	-0.0398151	0.565546	0.188983	0.166392	-0.289084	0.944796	-0.449513	0.983761	1.59705	0.0386772	1.075	0.200589	0.714817	0.949928	0.395253	0.138469	-0.0187553	0.527744	-0.174464	0.681668
Apolipoprotein M	Q9Z1R3	ETGQGYQR	-0.0166756	0.544569	0.008155	0.487164	-0.041941	0.625865	0.168068	0.302691	0.292575	0.150138	-0.092009	0.873252	0.224865	0.0349724	1.13263	0.234399	0.944598	0.630808	1.04102	0.4122	0.368013	0.120684	-0.169617	0.946005	0.0783454	0.326163
Beta-1,4-galactosyltransferase 1	P15535	FDGLNSLTYK	0.022606	0.456441	0.245813	0.0997179	-0.241569	0.818098	0.0284656	0.420801	0.176437	0.126166	-0.0193053	0.556622	-0.269522	0.920205	1.09159	0.122076	0.736007	0.868222	1.00974	0.457075	0.0280516	0.441865	0.0744441	0.30585	0.207691	0.251404
Beta-2-glycoprotein 1	Q01339	YTSFEYPK	-0.0981726	0.804717	-0.0635258	0.685195	-0.133672	0.849754	0.0506149	0.391434	-0.12453	0.78156	0.157111	0.0360697	0.0897809	0.205389	1.10475	0.218204	0.915123	0.82152	0.98464	0.569555	0.234211	0.0762305	-0.0898115	0.678553	-0.0115424	0.527772
Beta-enolase	P21550	IEEALGDK	0.678611	0.032428	0.743012	0.129898	0.611201	0.0382747	-0.434216	0.706607	0.300012	0.334129	0.668038	0.178207	0.740598	0.221895	1.20357	0.243388	0.734285	0.791365	0.902515	0.615339	0.951063	0.27143	0.0118729	0.492835	0.449999	0.289314
Bisphosphoglycerate mutase	P15327	HYGALIGLNR	0.0876184	0.402981	-0.105582	0.607823	0.257975	0.276966	0.0798646	0.421572	0.895305	0.0525719	-0.0659692	0.543253	0.337927	0.259421	1.35763	0.251832	0.460262	0.885973	3.09114	0.107243	0.614749	0.189272	-0.119485	0.589902	1.0521	0.00208128
Bleomycin hydrolase	Q8R016	VSALIQK	0.279012	0.0605628	0.395683	0.118357	0.152068	0.124838	-0.29781	0.945028	0.471753	0.0533203	-0.130015	0.743991	-0.221693	0.829236	1.12746	0.177036	0.971689	0.537819	1.61594	0.00500541	0.158227	0.258406	-0.06037	0.648513	0.255705	0.093303
BPI fold-containing family A member 2	P07743	NSILETLNTADLGNLK	-1.60051	0.918633	-1.34585	0.899707	-1.90997	0.933499	0.280858	0.345747	0.718124	0.0963173	-0.829411	0.86702	-0.271716	0.665806	2.05691	0.161676	1.33646	0.227166	0.404279	0.962254	3.89896	0.215588	-0.537253	0.814082	1.73925	0.163843
Carbonic anhydrase 1	P13634	VLDALNSVK	0.351961	0.254485	0.321997	0.32358	0.381316	0.253404	0.507124	0.169362	1.02604	0.0309282	0.145661	0.408971	0.452935	0.199892	1.3262	0.242313	0.432508	0.896604	3.86837	0.103365	0.692402	0.198877	-0.130558	0.602064	0.947053	0.00274944
Carbonic anhydrase 2	P00920	IGPASQGLQK	0.401562	0.199364	0.514862	0.257027	0.278601	0.249877	-0.0789846	0.588897	0.807363	0.0360529	-0.11727	0.587268	0.301542	0.262572	1.28839	0.257342	0.546786	0.902777	2.2234	0.0785182	0.60231	0.16156	-0.200337	0.686506	0.913722	0.00517894
Carbonic anhydrase 3	P16015	GDNQSPIELHTK	0.557247	0.0574786	0.381074	0.113991	0.714229	0.140854	0.0314191	0.484015	-0.608403	0.928435	0.467986	0.262654	-0.739425	0.764373	2.27644	0.186089	0.567864	0.634578	Inf	0.029965	0.112032	0.410886	0.0949372	0.434345	-0.139593	0.615873
Carboxylesterase 1C	P23953	TESELLEISGK	-0.423675	0.952345	-0.529759	0.968545	-0.324861	0.876491	0.559476	0.0670159	-0.107485	0.896319	0.0169162	0.37069	0.360324	0.0242976	0.825146	0.890894	0.930887	0.759005	1.11019	0.0291769	0.0817277	0.413979	0.0356394	0.426771	-0.0164978	0.520066
Carboxypeptidase B2	Q9JHH6	YGFLLPER	-0.0322873	0.574487	0.194256	0.207397	-0.301153	0.941948	-0.911502	0.9178	0.156506	0.164409	0.00980936	0.463956	-0.348962	0.862226	1.18094	0.181416	0.943962	0.775347	1.10155	0.186293	0.396575	0.229749	-0.166245	0.659278	-0.852473	0.768275
Carboxypeptidase N catalytic chain	Q9JJN5	EALIQFLEQVHQGIK	-0.152781	0.928764	-0.0981351	0.736409	-0.209579	0.98226	0.275649	0.148581	-0.0492564	0.653635	0.112926	0.121151	0.16159	0.137308	0.964843	0.585703	0.83404	0.932105	1.06091	0.293775	0.341051	0.110195	-0.123596	0.716246	0.129778	0.262344
Carboxypeptidase N subunit 2	Q9DBB9	VVFLNTQVR	-0.112547	0.842713	0.00340606	0.491194	-0.238641	0.985921	0.210925	0.197485	-0.0853813	0.771211	0.24093	0.0252682	0.117443	0.172462	0.929726	0.667896	0.903377	0.826243	1.06435	0.333603	0.305816	0.146537	-0.127628	0.726918	0.0630548	0.37693
Carboxypeptidase Q	Q9WVJ3	LGLLVDTVGPR	-0.170478	0.883675	-0.159906	0.798936	-0.181127	0.906147	0.0118302	0.478233	-0.114707	0.800754	0.0267134	0.380905	0.171814	0.145522	0.974823	0.599016	0.952049	0.65405	1.10163	0.170103	0.0198588	0.455007	0.117008	0.16111	0.121746	0.266032
Cathepsin D	P18242	NIFSFYLNR	-0.0866241	0.726726	0.0544606	0.382431	-0.243016	0.954573	-0.120149	0.761505	0.292602	0.131919	0.0260859	0.42271	0.0458128	0.423643	1.08942	0.29799	1.07809	0.214244	1.02515	0.394557	0.384781	0.185119	-0.120426	0.699035	0.0144999	0.47174
Cathepsin S	O70370	YIQLPFGDEDALK	0.257377	0.225589	0.615042	0.151428	-0.219264	0.904358	0.0716593	0.307449	0.0278161	0.444589	0.231394	0.11145	-0.518407	0.926763	0.922165	0.875561	0.75265	0.92554	0.95093	0.570825	0.12983	0.411579	0.0177143	0.457196	-0.287087	0.882926
Cathepsin Z	Q9WUU7	VGDYGSLSGR	-0.217791	0.911636	-0.082128	0.687723	-0.367549	0.970525	-0.597925	0.914485	0.056399	0.399421	0.162958	0.0727147	-0.39438	0.858003	0.768247	0.928822	0.970391	0.553682	0.89764	0.7048	-0.00217331	0.503664	0.102555	0.26188	-0.0950951	0.595354
CD5 antigen-like	Q9QWK4	IYGPGAGR	0.140802	0.375144	0.590831	0.141342	-0.516797	0.879271	0.471211	0.0388318	-0.422956	0.861824	-0.135166	0.71018	-0.710632	0.8738	0.923459	0.57329	0.964542	0.674404	1.22968	0.0605636	0.144643	0.347717	-0.0291262	0.539865	-0.608563	0.976015
CD97 antigen	Q9Z0M6	TLAQFLPK	-0.156386	0.885037	-0.0938595	0.79067	-0.221745	0.818826	-0.0123608	0.517621	-0.100551	0.671318	0.403793	0.0919045	-0.0223614	0.531924	0.966822	0.534774	1.03046	0.419514	1.00922	0.453693	0.434863	0.165171	0.0303363	0.416963	0.012001	0.473147
Ceruloplasmin	Q61147	DIFTGLIGPMK	0.0937486	0.391845	0.440045	0.21768	-0.36284	0.953225	-0.322056	0.872199	0.00998704	0.468816	0.218585	0.0430929	-0.742297	0.823712	1.09659	0.277101	0.933823	0.857471	1.03381	0.381165	0.177557	0.168785	-0.0705175	0.762717	-0.469987	0.83227
Chitotriosidase-1	Q9D7Q1	GLVDAGYEVDK	0.0346642	0.409377	0.00942871	0.479947	0.0594658	0.374156	0.193399	0.302896	0.293252	0.0440843	0.0175595	0.475436	0.200265	0.100956	0.89404	0.777945	0.759329	0.949492	0.951815	0.571637	-0.080412	0.707432	0.175934	0.338674	-0.141108	0.667346
Cholinesterase	Q03311	YLTLNTEK	-0.260313	0.896205	-0.210772	0.780599	-0.311615	0.936035	0.329058	0.0517004	-0.359448	0.960934	0.184363	0.105106	0.220152	0.0866586	1.08871	0.291205	0.778238	0.983594	1.11067	0.27972	0.340757	0.219731	0.21489	0.11143	0.0197815	0.464638
Clusterin	Q06890	SLLNSLEEAK	0.0873073	0.264266	0.181633	0.198716	-0.0136193	0.530023	0.125103	0.276977	0.225204	0.0717282	0.136939	0.117253	-0.103859	0.722261	1.02521	0.4297	0.848178	0.945247	1.04272	0.211689	0.45608	0.228342	0.0250182	0.46633	0.0370977	0.458772
Coagulation factor V	O88783	AEVDDVIQVR	-0.0924799	0.838707	-0.10036	0.893194	-0.0846422	0.716807	-0.0289826	0.563591	0.0785816	0.346687	0.277474	0.0967148	-0.192657	0.872014	1.23427	0.0848212	1.00673	0.46893	1.1527	0.157629	0.159054	0.238177	-0.0326359	0.589077	0.0801643	0.288229
Coagulation factor VII	P70375	SFSENTLAR	-0.221249	0.894332	-0.0767975	0.6355	-0.38179	0.980959	-0.205763	0.757882	-0.00604412	0.509606	-0.0259701	0.565569	-0.226395	0.841933	1.01266	0.473554	0.893281	0.695603	1.24805	0.173633	0.559803	0.0980053	-0.180314	0.794532	-0.431108	0.810432
Coagulation factor X	O88947	TGIVSGFGR	-0.123073	0.844521	-0.0525728	0.634992	-0.197196	0.919802	0.0411791	0.412842	-0.136608	0.753483	0.0227813	0.440593	0.0600374	0.379392	1.09728	0.271052	0.855413	0.895585	1.22395	0.0604856	0.304114	0.166192	-0.0839436	0.715184	0.32565	0.10847
Coagulation factor XII	Q80YC5	DAPDGPTVVLTVDGR	-0.188693	0.939249	-0.103251	0.799466	-0.279515	0.978158	0.359775	0.09313	-0.0744174	0.703841	-0.0140586	0.552537	0.0410423	0.38914	1.08039	0.30261	0.903375	0.891276	1.16586	0.0509827	0.288287	0.108604	0.0379731	0.416851	0.0334321	0.38503
Coagulation factor XIII A chain	Q8BH61	FQEGQEEER	0.0271286	0.454552	0.00769522	0.491156	0.0463038	0.431416	0.26857	0.191441	-0.0973538	0.638664	-0.116464	0.728432	0.795776	0.00756445	1.09321	0.318379	0.748279	0.866623	0.986721	0.529726	0.0638356	0.251748	0.13751	0.214889	0.169046	0.303585
Cofilin-1	P18760	NIILEEGK	0.145122	0.321356	-0.276704	0.792924	0.471108	0.0832422	0.341133	0.180155	0.470735	0.091393	0.00661882	0.493658	0.222829	0.212315	1.11002	0.357031	0.852963	0.806376	2.45671	0.0153674	0.799747	0.151091	-0.0889692	0.613412	0.413798	0.0536717
Collectin-11	Q3SXB8	EGAFVYSDR	-0.0446408	0.615283	0.0552235	0.369469	-0.151935	0.767489	-0.024274	0.557485	0.347992	0.0426566	0.228993	0.0375201	-0.131554	0.626713	1.15803	0.205789	0.865628	0.927254	1.0797	0.189659	0.130834	0.314645	0.0634149	0.259844	-0.081867	0.688486
Complement C1q subcomponent subunit B	P14106	VITNANENYEPR	-0.253393	0.924613	-0.282208	0.891887	-0.225143	0.845676	0.326369	0.0538959	0.39178	0.0445743	0.383112	0.0215701	0.194161	0.263254	1.17808	0.037524	1.38305	0.0595058	1.15874	0.0564954	0.347982	0.109467	0.288657	0.178988	0.0843261	0.409874
Complement C1q subcomponent subunit C	Q02105	FNSVVTNPQGHYNPSTGK	-0.129858	0.791701	-0.144772	0.730304	-0.115097	0.778571	0.275316	0.0549743	0.392569	0.0882272	0.376346	0.0327004	0.145111	0.317439	1.18451	0.00911518	1.32832	0.0994956	1.08569	0.256334	0.327158	0.115525	0.377579	0.189353	0.152936	0.364062
Complement C1s-A subcomponent	Q8CG14	TTLLENAQR	-0.237451	0.972517	-0.172534	0.906032	-0.305428	0.94846	0.270759	0.0826225	0.432261	0.0299615	0.372639	0.052938	0.238276	0.0850794	1.16263	0.056464	1.13877	0.197793	1.14813	0.118467	0.303859	0.041572	-0.0134574	0.522653	0.254239	0.147211
Complement C3	P01027	GTLSVVAVYHAK	-0.185259	0.89298	-0.194056	0.849719	-0.176516	0.857775	-0.455291	0.872091	-0.0221427	0.546346	0.339178	0.0122541	-0.0206352	0.530184	1.21741	0.0421282	0.979915	0.567852	1.12714	0.188708	0.253414	0.215648	0.139946	0.280596	-0.437556	0.71403
Complement C4-B	P01029	DHAVDLIQK	-0.135272	0.829786	0.0547856	0.38234	-0.354221	0.984364	-0.228848	0.821002	0.153684	0.242234	0.0189856	0.442102	-0.214174	0.846752	0.983765	0.555515	0.953548	0.737491	1.31546	0.0226153	0.343731	0.128093	0.00556667	0.490089	-0.304237	0.722158
Complement C5	P06684	VTFSSGYVNLSPENK	0.149362	0.26931	0.412634	0.100661	-0.172922	0.784858	-0.0623786	0.611421	0.000212184	0.49958	-0.0344995	0.579992	-0.273698	0.916155	1.0894	0.217427	0.901924	0.874665	1.05184	0.205072	0.654251	0.238297	-0.113062	0.592568	-0.0084929	0.506837
Complement component C8 alpha chain	Q8K182	HTNLGPLETK	0.330609	0.323601	0.688227	0.205986	-0.145948	0.567692	0.220641	0.249474	0.175429	0.159856	-0.392629	0.963862	-0.30405	0.860602	1.32039	0.157061	0.913837	0.785797	0.614208	0.899284	0.916642	0.324144	-0.296281	0.6381	0.449073	0.336991
Complement component C8 beta chain	Q8BH35	GGTSEDITALAYK	0.341731	0.341101	0.685301	0.234332	-0.110114	0.544005	0.189458	0.286777	0.105439	0.307781	-0.335487	0.918538	-0.19375	0.761765	1.60927	0.0605113	0.831026	0.941582	0.621918	0.927249	1.00999	0.31564	-0.34586	0.658693	0.581245	0.299595
Complement component C8 gamma chain	Q8VCG4	FLFQVSR	0.38176	0.323414	0.767795	0.211496	-0.14689	0.558214	0.109051	0.35961	0.0955507	0.300633	-0.392781	0.918022	-0.189266	0.762588	1.39523	0.0623438	0.842235	0.958235	0.653137	0.954472	0.845108	0.333266	-0.260992	0.623305	0.467187	0.328982
Complement component C9	P06683	TENYDEHLEVFK	0.105955	0.421681	0.494093	0.241499	-0.426667	0.7596	0.0963589	0.394141	0.269624	0.174627	-0.143838	0.68959	-0.517126	0.994358	1.22905	0.123842	0.913504	0.967084	0.913324	0.736267	0.683708	0.316974	-0.140893	0.57755	0.108435	0.443864
Complement factor H	P06909	VEYSHGEVVK	-0.0840318	0.614745	0.203644	0.236431	-0.443729	0.908527	0.207575	0.268646	0.00512186	0.487911	0.163052	0.133542	-0.408657	0.824786	1.3511	0.103615	0.984889	0.53531	1.3691	0.0107982	0.316107	0.196403	-0.107291	0.702438	-0.511615	0.744855
Complement factor I	Q61129	TEGLVQVK	-0.104584	0.795123	-0.0717431	0.707755	-0.13819	0.838553	0.410577	0.0858313	0.0514788	0.363353	0.0567781	0.285271	-0.103525	0.793287	1.0499	0.324427	1.03028	0.239942	1.08608	0.103996	0.0551355	0.305384	-0.0273193	0.57909	-0.111747	0.687488
Corticosteroid-binding globulin	Q06770	DTPLTLTVLHK	-0.168468	0.703721	-0.549309	0.890756	0.132547	0.319592	0.367295	0.163435	-0.42868	0.941742	0.239133	0.00272993	0.698923	0.042669	0.896218	0.785667	0.906026	0.775659	1.43875	0.00824863	-0.100253	0.570988	0.295345	0.326135	0.275229	0.357384
C-reactive protein	P14847	AFVFPK	-0.119618	0.797236	-0.0486742	0.593112	-0.194231	0.860682	0.0204705	0.469176	-0.220612	0.868451	0.0768241	0.293018	-0.197454	0.790225	0.92663	0.682294	0.896296	0.744462	1.03588	0.436135	0.254866	0.141075	-0.133319	0.753274	-0.017559	0.528797
Cystatin-C	P21460	ALDFAVSEYNK	-0.0755953	0.731514	-0.12524	0.808597	-0.0276026	0.585056	0.121264	0.348541	0.497544	0.0170125	0.0332638	0.384056	0.282421	0.11517	1.20434	0.0995149	1.31884	0.148667	1.34743	0.074957	0.39282	0.0640474	0.260009	0.166385	0.399127	0.0762396
Cytochrome c, somatic	P62897	TGPNLHGLFGR	0.200287	0.0507352	0.280968	0.0766504	0.114826	0.133732	-0.114495	0.76546	-0.0203003	0.527093	-0.08008	0.727332	0.0134107	0.47465	1.37179	0.0196467	1.25762	0.0654554	1.26694	0.0397289	0.185848	0.143316	0.073088	0.25497	0.233301	0.135157
Di-N-acetylchitobiase	Q8R242	NIIDPTFR	0.0218293	0.443853	0.183962	0.148978	-0.160859	0.857928	-0.0363465	0.631579	0.105223	0.288446	0.0514075	0.346158	-0.114295	0.740508	1.01343	0.462526	1.04197	0.385737	1.07136	0.309425	0.0713038	0.323624	-0.0256943	0.651941	-0.117089	0.697259
Dystroglycan	Q62165	LVPVVNNR	0.0637858	0.302018	0.124506	0.203301	0.000397801	0.498751	0.0570349	0.357083	0.474972	0.0197675	0.154354	0.236844	0.0416722	0.341735	0.883098	0.944058	1.05603	0.34956	0.902993	0.724187	0.346399	0.0868111	0.16232	0.170406	0.135648	0.124982
EGF-containing fibulin-like extracellular matrix protein 1	Q8BPB5	SGNENGEFYLR	0.150672	0.106486	0.157782	0.188612	0.143526	0.170035	0.257181	0.171199	0.187386	0.0804563	0.324761	0.0219806	0.499447	0.000514596	0.900031	0.704103	0.965739	0.57595	0.963389	0.608794	0.114234	0.261367	0.0990682	0.239718	0.216486	0.122928
Elongation factor 1-alpha 1	P10126	EVSTYIK	0.52512	0.0665025	0.516281	0.20461	0.533905	0.0818708	-0.0353249	0.540773	0.917078	0.0754449	-0.689051	0.782552	0.437556	0.20447	1.48215	0.135178	1.08814	0.421855	2.17839	0.0546966	0.852912	0.14311	-0.15762	0.687447	0.68506	0.0309664
Extracellular matrix protein 1	Q61508	AGPAVPQEAIPLQK	-0.065285	0.563863	0.17551	0.337367	-0.354484	0.786441	-1.22636	0.91562	0.497305	0.0681542	0.25491	0.34552	-0.206577	0.713351	1.14809	0.105189	1.14294	0.140762	1.04668	0.406198	-0.0746492	0.674381	0.0501563	0.328609	-0.38615	0.804815
Extracellular superoxide dismutase	O09164	SVVVHAGEDDLGK	-0.107502	0.737259	-0.244376	0.853278	0.0175046	0.462681	0.161723	0.196101	-0.0167002	0.537404	0.389306	0.000969402	0.430753	0.0805331	0.946508	0.707046	0.871456	0.835969	1.01471	0.45094	-0.133188	0.802262	-0.120559	0.809089	0.319799	0.0470787
Fetuin-B	Q9QXC1	HVPLIQPVEK	0.0861513	0.336641	0.236161	0.238063	-0.0812862	0.633251	-0.368892	0.871184	0.0295333	0.409056	0.0305025	0.357153	-0.088166	0.739388	1.08984	0.159635	0.933438	0.773552	1.17374	0.0619224	0.362194	0.121952	0.0712644	0.234712	-0.0418094	0.563802
Fibronectin	P11276	SYTITGLQPGTDYK	-0.0542521	0.573747	0.310803	0.156416	-0.544163	0.957117	-0.95148	0.911436	-0.0111845	0.524757	0.173838	0.134004	-0.109414	0.681198	1.14193	0.157302	1.01387	0.459473	1.25653	0.129871	0.205164	0.245806	-0.23099	0.956991	-0.639888	0.835783
Ficolin-1	O70165	VVGLGAQDK	-0.101695	0.791691	-0.0548126	0.626597	-0.150152	0.875722	0.613394	0.00867832	0.182353	0.135854	0.26796	0.0208303	0.356802	0.0662411	1.06315	0.345978	0.895796	0.79361	1.12745	0.132457	0.0696685	0.407049	-0.10732	0.766318	0.171282	0.282292
Flavin reductase (NADPH)	Q923D2	LQDVTDDHIR	0.105605	0.408796	-0.0535244	0.539836	0.248914	0.32497	0.215658	0.320209	0.957088	0.0394933	-0.198933	0.611018	0.288884	0.298318	1.28395	0.281944	0.504112	0.887348	3.86511	0.0836118	0.631325	0.174075	-0.124071	0.60152	0.89117	0.0142026
Fructose-bisphosphate aldolase A	P05064	VLAAVYK	0.187753	0.251827	0.0739104	0.427057	0.293265	0.11788	-0.42071	0.839146	0.340479	0.260174	0.0839441	0.415379	0.131645	0.379052	1.4071	0.101417	1.66036	0.0161521	1.64265	0.00445603	0.607531	0.236747	-0.519563	0.884713	0.167374	0.354071
Galectin-1	P16045	SFVLNLGK	0.0738341	0.30527	0.0641303	0.339782	0.0834732	0.322734	-0.336067	0.77154	0.493321	0.179411	-0.667066	0.831432	0.490054	0.178976	1.38673	0.107214	1.14612	0.180955	1.38316	0.0624057	0.980472	0.052114	-0.184292	0.649447	0.973499	0.124356
Gamma-glutamyl hydrolase	Q9Z0L8	YIESAGAR	0.0351512	0.417667	0.00424111	0.491643	0.065413	0.361966	0.142808	0.209544	0.0619845	0.360137	0.0710956	0.170176	-0.19382	0.821927	0.802388	0.92096	1.19527	0.270764	1.03638	0.365429	0.212427	0.0537348	0.0037094	0.485497	-0.161142	0.787488
Gelsolin	P13020	HVVPNEVVVQR	-0.176036	0.955046	-0.21041	0.915561	-0.142461	0.878846	0.372059	0.0698894	0.201959	0.0558747	0.045412	0.365415	0.481879	0.00432897	0.973857	0.593979	0.874578	0.982484	1.11081	0.0487864	0.109447	0.119515	0.0175546	0.418614	0.226891	0.213562
Glutathione peroxidase 3	P46412	QEPGENSEILPSLK	-0.0296547	0.614585	-0.0698893	0.684344	0.00948813	0.470094	0.0439315	0.375649	-0.308718	0.907979	0.175183	0.0308506	0.289614	0.0643452	0.888164	0.817056	0.937666	0.680645	1.00925	0.433776	-0.0384463	0.616632	-0.0352042	0.610063	0.16495	0.161282
Glutathione S-transferase Mu 1	P10649	YIATPIFSK	0.364817	0.0195195	0.33695	0.0124729	0.392156	0.101421	-0.0514596	0.54836	0.571553	0.0666333	-0.297595	0.798842	0.101092	0.428258	2.19313	0.067905	1.07809	0.357585	1.45869	0.07651	0.457708	0.132074	-0.691023	0.882225	0.737416	0.116468
Glycosylation-dependent cell adhesion molecule 1	Q02596	DNVVIESTKPENQEAQDGLR	-0.438896	0.90652	-0.553614	0.90105	-0.332632	0.789563	0.387765	0.283074	2.07041	0.0645188	NA	NA	-0.443853	0.590654	0.974804	0.626915	0.807863	0.921743	0.952601	0.656361	-0.130083	0.560637	0.734054	0.275599	-0.806822	0.794847
Granulins	P28798	LPDPQILK	-0.457099	0.963769	-0.283358	0.864817	-0.654665	0.978507	-1.22167	0.932322	-0.170854	0.64354	-0.0281547	0.654196	-1.09406	0.893872	1.10471	0.310915	1.1493	0.184479	0.849518	0.734727	0.166464	0.253944	-0.152978	0.741873	-1.55576	0.818865
GTP-binding nuclear protein Ran	P62827	NLQYYDISAK	0.0459993	0.451248	-0.0657523	0.557696	0.149714	0.372695	0.108426	0.40893	0.945469	0.00782307	-0.215061	0.644182	0.221829	0.324515	1.29032	0.271915	0.623967	0.780944	3.15876	0.0992156	0.792905	0.131669	0.016871	0.485684	0.904848	0.0232705
H-2 class I histocompatibility antigen, Q10 alpha chain	P01898	YFETSVSRPGLGEPR	0.0100261	0.483426	0.201476	0.323659	-0.210774	0.882126	0.298907	0.196265	0.0642983	0.411982	0.182373	0.158058	0.252886	0.165988	1.05797	0.356184	0.943272	0.684939	1.10073	0.211097	0.281867	0.303423	-0.201269	0.710116	0.383749	0.246555
Heat shock protein HSP 90-beta	P11499	IDIIPNPQER	0.0326598	0.253187	-0.0122184	0.576209	0.0761839	0.115183	0.0429134	0.466539	1.11131	0.0859578	-0.709831	0.798771	0.563001	0.144182	1.21326	0.183297	0.855772	0.741832	1.11937	0.263449	1.05351	0.0851134	-0.274907	0.75205	0.812493	0.0867932
Hemopexin	Q91X72	GPDSVFLIK	0.185897	0.279761	0.417169	0.249546	-0.0896619	0.820971	-2.42844	0.927891	0.0595611	0.450857	-0.576199	0.997691	-2.73693	0.8815	1.24812	0.115813	1.24987	0.055463	0.836995	0.927713	0.367958	0.165184	0.126487	0.334686	-2.61811	0.802309
Heparin cofactor 2	P49182	GETHEEVHSVLHFR	-0.0759916	0.754495	0.06928	0.287929	-0.237546	0.931591	0.0154162	0.471041	-0.143757	0.836465	-0.054987	0.73648	-0.0530876	0.645175	0.815962	0.961482	0.818464	0.975467	1.04427	0.364365	0.20667	0.235542	-0.0770719	0.646308	0.231729	0.0833548
Hepatocyte growth factor activator	Q9R098	TTDVTQTFGIEK	-0.196949	0.882329	-0.259027	0.906001	-0.137432	0.790474	0.17323	0.202442	-0.0943001	0.729486	0.15603	0.0282483	0.0714808	0.344432	1.22876	0.137317	0.982255	0.560859	1.22241	0.0449294	-0.0836006	0.649666	-0.0408486	0.723137	0.177344	0.234653
Histidine-rich glycoprotein	Q9ESB3	FESEFPQISK	-0.0663504	0.718045	0.0236328	0.444439	-0.162321	0.904257	-0.0264618	0.553308	-0.16162	0.819043	0.0348415	0.305401	-0.00030968	0.500756	0.704763	0.911247	0.878942	0.913139	0.993241	0.541131	0.29798	0.0850248	-0.010376	0.539962	-0.240371	0.735671
Hyaluronan-binding protein 2	Q8K0D2	DEIPHNDIALLK	-0.134673	0.928873	-0.0252496	0.583531	-0.253082	0.989848	0.383433	0.11177	-0.104196	0.705923	0.0560446	0.392949	-0.0997354	0.732215	0.939009	0.760273	0.92766	0.84375	0.897281	0.907885	0.207272	0.236073	-0.125026	0.763416	-0.0613885	0.631381
Ig alpha chain C region	P01878	EPGEGATTYLVTSVLR	0.0780445	0.292331	-0.00555204	0.51165	0.157061	0.183421	0.367827	0.220431	-0.1043	0.569074	0.314059	0.12308	0.572632	0.219269	0.503008	0.887259	0.982097	0.604589	0.229657	0.841746	0.226775	0.340438	0.980316	0.139047	0.83924	0.252949
Ig gamma-1 chain C region, membrane-bound form	P01869	DVLTITLTPK	-0.865086	0.964726	-0.714793	0.948275	-1.03288	0.971579	-0.245063	0.751311	-0.81732	0.995913	-0.295482	0.785636	-0.773448	0.817214	0.677139	0.9926	0.523731	0.878291	0.785109	0.833969	-0.226255	0.681578	-0.0209251	0.544122	-1.31305	0.800951
Ig gamma-2A chain C region secreted form	P01864	ALPSPIEK	-1.347	0.903266	-1.08269	0.876607	-1.67083	0.91818	-0.0853275	0.591336	-0.673498	0.944508	0.190899	0.276819	-0.467542	0.927193	0.729126	0.703588	1.62176	0.0399925	1.17495	0.126732	0.0600034	0.434392	-0.263021	0.765493	-0.226381	0.707345
Ig gamma-2B chain C region	P01867	DLPSPIER	-0.751541	0.89513	-0.888348	0.917197	-0.626591	0.836202	0.347045	0.165197	0.302248	0.114822	0.261901	0.0253089	-0.972232	0.847938	0.938368	0.62192	1.05371	0.369317	1.53818	0.128179	0.127211	0.351215	0.15437	0.358742	-0.510872	0.862448
Ig gamma-3 chain C region	P03987	ALPAPIER	0.0462873	0.465842	0.424875	0.276513	-0.468426	0.811698	0.097732	0.341163	0.440289	0.142296	-0.67642	0.992228	-0.414816	0.644655	0.424734	0.753906	0.575024	0.959421	0.592239	0.72535	-0.448216	0.738112	0.412449	0.222257	-1.08418	0.849478
Ig heavy chain V region MOPC 47A	P01786	ALEWLGFIR	0.280444	0.0916154	0.291742	0.177886	0.269057	0.165042	-0.519026	0.924336	-0.467301	0.759118	-1.17319	0.992777	0.341119	0.217073	0.948854	0.563126	0.922429	0.610548	0.833739	0.660238	-0.12085	0.60869	0.335021	0.237817	-0.163035	0.590932
Ig kappa chain C region	P01837	TSTSPIVK	-0.52792	0.824467	-0.218408	0.650587	-0.9225	0.922028	0.0362329	0.444968	-0.230549	0.789354	0.126485	0.130657	-0.521627	0.832638	0.85396	0.658577	0.965205	0.630002	1.23143	0.128311	0.158413	0.265699	-0.0182255	0.533187	-0.401917	0.866573
Ig kappa chain V19-17	P01633	YTGVPDR	-0.240172	0.65974	-0.155893	0.594403	-0.329682	0.688492	-0.0438644	0.558921	-0.637419	0.843336	0.412135	0.168958	-0.131466	0.595677	0.799987	0.758696	0.654065	0.730838	3.25046	0.214849	0.343549	0.166695	-0.104695	0.65473	-0.952379	0.79809
Ig kappa chain V-II region 17S29.1	P03976	FSSSGSGTDFTLR	-0.220778	0.745008	0.104969	0.393699	-0.642202	0.960372	0.224283	0.373638	0.458243	0.140672	0.231787	0.262866	-0.14088	0.609444	0.625203	0.909199	4.92595	0.216574	4.25302	0.218861	0.500997	0.0216451	0.286536	0.169035	-0.368891	0.69964
Ig kappa chain V-II region 26-10	P01631	FSGSGSGTDFTLK	0.415614	0.286399	0.917168	0.217364	-0.359696	0.768334	0.311649	0.182626	0.221322	0.192854	-0.178016	0.720678	-0.647954	0.772493	1.11057	0.409666	1.36322	0.0551578	0.702391	0.922022	0.150547	0.281367	0.344201	0.00974491	-0.00362796	0.50883
Ig kappa chain V-II region 7S34.1	P01630	FSGSGSGTAFTLR	-0.326484	0.686359	-0.326617	0.678919	-0.326351	0.675773	0.100583	0.355301	0.66842	0.0919199	0.51218	0.13089	-0.746468	0.960514	1.47623	0.137918	7.99901	0.104088	0.560067	0.846795	-1.04514	0.734324	0.824444	0.251606	-0.779678	0.924296
Ig kappa chain V-III region PC 2154	P01674	YASNLESGVPAR	-0.638983	0.876131	-0.367618	0.717272	-0.973497	0.948258	-0.340428	0.850397	-1.47359	0.883289	0.415446	0.235815	-2.48292	0.807957	1.45344	0.131128	1.55135	0.113424	1.4757	0.0697392	-0.503688	0.870284	0.129181	0.428446	-0.942351	0.835101
Ig kappa chain V-IV region S107B	P01680	TSNLASGVPAR	-1.34067	0.976216	-1.08748	0.959191	-1.64796	0.98457	0.333126	0.136701	-0.573123	0.903279	0.678739	0.0912846	-0.707972	0.9016	0.568006	0.933844	1.18654	0.202125	0.561553	0.758479	-0.139143	0.631686	0.359092	0.200947	-1.11591	0.858385
Ig kappa chain V-V region K2	P01635	TLADGVPSR	-0.446545	0.750932	0.0938282	0.434579	-1.32049	0.920178	-0.0964817	0.579587	-0.0640488	0.53485	0.0330906	0.472325	-0.179927	0.606093	0.491076	0.799259	2.15431	0.0689939	0.675368	0.844287	0.287522	0.357057	0.301293	0.26404	-0.481833	0.702669
Ig kappa chain V-V region MOPC 149	P01636	FSGSGSGTQFSLK	0.310826	0.322277	0.766576	0.23177	-0.359179	0.762151	-0.344479	0.876706	-0.487713	0.784185	0.296454	0.247203	-0.262664	0.718714	0.82231	0.765536	1.42439	0.123871	1.17377	0.376907	-0.566908	0.92053	-0.0262919	0.533505	-0.439457	0.726904
Ig kappa chain V-VI region NQ2-6.1	P04945	LLIYDTSNLASGVPVR	-0.0523544	0.517566	0.70344	0.251817	-1.73533	0.819521	0.611268	0.0450271	0.084528	0.435225	0.947915	0.18723	-0.604032	0.825378	0.276705	0.78264	0.825051	0.658009	1.15271	0.441182	2.56759	0.207654	-1.17818	0.934456	-0.716814	0.839487
Ig mu chain C region	P01872	LVESGFTTDPVTIENK	0.127152	0.431727	0.732291	0.20278	-0.935129	0.866919	0.499725	0.0186935	-0.868566	0.903781	-0.215058	0.745561	-0.806688	0.939007	0.913936	0.568315	0.78665	0.904528	1.33261	0.102781	0.259446	0.296923	-0.239258	0.777769	-0.832581	0.969888
Immunoglobulin J chain	P01592	IIPSTEDPNEDIVER	0.231908	0.367308	0.790249	0.185908	-0.691055	0.841898	0.373519	0.155284	-0.215437	0.640666	0.437144	0.0543479	0.614205	0.17312	0.740395	0.742664	0.853736	0.900478	1.00204	0.495971	0.317183	0.293418	0.556837	0.151949	0.49501	0.283665
Inhibitor of carbonic anhydrase	Q9DBD0	ILFNQQELFGR	0.0251879	0.440308	0.223101	0.103013	-0.204259	0.869199	0.0434543	0.416082	-0.101348	0.72049	-0.0549304	0.726917	0.0605927	0.331	1.03864	0.408426	0.948103	0.717113	0.961406	0.635017	0.21319	0.23655	-0.106439	0.68365	0.182409	0.121656
Insulin-like growth factor I	P05017	GFYFNKPTGYGSSIR	-0.873683	0.987928	-0.60336	0.942713	-1.20661	0.995648	0.198886	0.208096	0.0111712	0.481431	0.0468934	0.399496	-0.0335914	0.557303	0.934637	0.621884	1.00941	0.464448	0.876976	0.813347	0.666136	0.0477017	-0.031802	0.542834	0.211338	0.156151
Insulin-like growth factor-binding protein complex acid labile subunit	P70389	DFALQNPGVVPR	-0.683596	0.994943	-0.518191	0.962938	-0.870451	0.998059	0.423953	0.10429	-0.0697879	0.610036	0.0609068	0.348992	0.161673	0.238899	1.02233	0.427439	1.0411	0.382113	1.10101	0.23634	0.249073	0.210198	-0.128204	0.753318	0.0993774	0.328152
Inter alpha-trypsin inhibitor, heavy chain 4	A6X935	TLFSVLPGLK	-0.150308	0.778167	-0.0488085	0.556981	-0.259491	0.961245	-1.30266	0.906813	-0.0414878	0.586074	-0.0881012	0.786676	-0.927644	0.966038	1.07517	0.238774	0.984953	0.574303	1.16575	0.0400418	0.304045	0.12269	-0.0431713	0.702828	-1.29871	0.797814
Inter-alpha-trypsin inhibitor heavy chain H3	Q61704	EVSFDVELPK	0.270582	0.312784	0.754833	0.208796	-0.463645	0.962489	-1.6163	0.914657	0.0242546	0.458198	-0.118259	0.739341	-1.32052	0.917289	1.22333	0.0913682	1.11148	0.0764342	1.01578	0.450275	0.436822	0.0903291	-0.0402804	0.588202	-1.87583	0.79712
Inter-alpha-trypsin inhibitor heavy chain H1	Q61702	FAHYVITSQVVNNADK	-0.318145	0.9904	-0.231959	0.962298	-0.409809	0.996356	-0.0771988	0.614074	-0.156303	0.811368	0.091708	0.207668	-0.0734994	0.683373	1.07719	0.32851	0.885461	0.930813	1.06346	0.315738	0.273794	0.134088	-0.0234779	0.552062	0.107487	0.326211
Inter-alpha-trypsin inhibitor heavy chain H2	PEP9999032710	VQFELHYQEVK	-0.203557	0.951514	-0.20447	0.903798	-0.202645	0.925223	0.215268	0.120569	-0.240109	0.825547	-0.00361218	0.518171	-0.00304424	0.506261	0.938701	0.733869	1.06513	0.0857525	0.959499	0.624278	0.327711	0.176851	0.00713378	0.475327	0.0247574	0.459067
Intercellular adhesion molecule 2	P35330	LTLSLLR	-0.179966	0.931609	-0.232936	0.947232	-0.128872	0.74791	0.461398	0.0311393	0.169204	0.0369354	0.204634	0.0911179	0.329874	0.031625	0.885214	0.928903	0.777136	0.984914	1.18271	0.0237785	-0.174581	0.921062	0.03352	0.397975	0.0414852	0.44217
Interleukin-1 receptor accessory protein	Q61730	VAFPLEVVQK	0.219662	0.146576	0.226611	0.264596	0.212679	0.196655	0.245209	0.2653	-0.304306	0.925636	-0.0492106	0.679197	0.211836	0.228571	1.04633	0.40224	0.708168	0.986247	1.37216	0.0083749	0.0576104	0.427813	-0.0883714	0.608204	0.267633	0.226348
Interleukin-18-binding protein	Q9Z0M9	ALVLEELSPTLR	-0.124055	0.848395	-0.0186605	0.559067	-0.23776	0.952738	-0.208338	0.900473	0.324747	0.076448	-0.0679694	0.677309	-0.543432	0.850661	0.97746	0.597105	0.938146	0.659524	1.04273	0.3946	0.21138	0.0927121	0.128109	0.244293	-0.547345	0.89742
Kininogen-1	O08677	ATSQVVAGTK	0.0716072	0.296481	0.192324	0.19449	-0.0601409	0.699262	-0.0432511	0.594105	0.0275887	0.434085	0.168468	0.0377949	0.0179784	0.457415	1.0569	0.334344	0.958466	0.708054	1.09184	0.151534	0.259549	0.0398008	-0.0159575	0.544665	-0.320829	0.752425
Kunitz-type protease inhibitor 1	Q9R097	YTSGFDELQNIHFLSDK	0.363131	0.0097464	0.333041	0.0823652	0.392605	0.00407979	0.168212	0.157399	0.130404	0.228675	-0.00386869	0.517242	0.346439	0.00628013	0.840227	0.947235	0.790255	0.883257	1.00768	0.47199	0.143453	0.212416	0.209733	0.0810234	0.309402	0.150276
Lactoylglutathione lyase	Q9CPU0	VLGLTLLQK	0.133754	0.253153	0.113326	0.309664	0.153897	0.273689	0.0505568	0.45429	0.892961	0.00807177	-0.266104	0.730545	0.236667	0.331357	1.29067	0.236618	0.683791	0.827342	1.83209	0.0971038	0.563538	0.168664	-0.260267	0.726926	0.561928	0.0580627
Leukemia inhibitory factor receptor	P42703	NTETNVFPQDK	-0.258683	0.785315	0.0635361	0.443172	-0.674207	0.979751	0.196392	0.338941	0.788689	0.0347764	-0.366213	0.88734	0.489938	0.0478765	1.99214	0.0867606	0.799803	0.977727	0.536279	0.92331	0.605571	0.204571	0.0644182	0.445537	0.795207	0.0610773
L-lactate dehydrogenase B chain	P16125	IVVVTAGVR	-0.0597414	0.742907	-0.0297893	0.592188	-0.0903286	0.840155	-0.157372	0.60954	0.299572	0.273149	0.207406	0.342192	0.618157	0.194353	1.45358	0.129797	0.838041	0.738011	1.00505	0.494142	0.515954	0.229522	-0.532098	0.906607	0.515939	0.122398
L-selectin	P18337	EIEYLENTLPK	0.080396	0.151537	-0.0305782	0.641467	0.18344	0.0300298	0.433153	0.0121151	0.0870583	0.294278	0.0621864	0.175471	-0.0549496	0.580678	0.982466	0.552573	0.806112	0.962977	1.15588	0.0339554	-0.109494	0.688421	0.138319	0.231221	0.105691	0.281499
Lumican	P51885	FTGLQYLR	-0.233437	0.947637	-0.29903	0.91474	-0.170697	0.847477	0.141218	0.254699	0.523989	0.0640661	0.415116	0.0277786	0.630072	0.025629	1.01934	0.461972	0.874464	0.938535	0.765972	0.979553	0.0971262	0.344162	0.108263	0.232926	0.20177	0.191211
Lysosomal alpha-mannosidase	O09159	GVSEPLLETDTGDK	-0.189527	0.821387	0.00373404	0.493274	-0.412741	0.964984	0.246971	0.306202	-0.0788568	0.652062	0.0676301	0.325498	0.452237	0.0159571	0.969509	0.597952	1.06361	0.3728	1.31337	0.0393377	0.457313	0.17079	0.0795193	0.366047	0.3142	0.178893
Lysosomal protective protein	P16675	ALHIPESLPR	-0.233022	0.878539	-0.128077	0.739847	-0.346204	0.936026	0.102882	0.352651	-0.0758933	0.628448	-0.039567	0.722879	0.00620851	0.490096	1.07656	0.281914	0.97283	0.551463	0.956595	0.674265	0.380503	0.168371	0.0106759	0.478204	0.236293	0.217101
Macrophage colony-stimulating factor 1 receptor	P09581	LEIPLNSDFQDNYYK	-0.14004	0.889144	-0.185297	0.92254	-0.0961589	0.756405	0.506628	0.0252206	0.198859	0.0652735	0.15612	0.0577605	-0.146975	0.719602	1.0841	0.272526	0.908109	0.813865	1.24967	0.132715	0.13845	0.211822	0.0233416	0.446161	-0.291952	0.861321
Mannan-binding lectin serine protease 1	P98064	SPEPISTQTHSVQILFR	-0.112886	0.807571	0.0191163	0.446728	-0.258193	0.961211	-1.43743	0.925242	-0.0937631	0.591762	-0.0485925	0.668077	-0.205084	0.790415	1.13564	0.212616	0.972007	0.600199	0.935694	0.676597	0.44392	0.144084	0.0424957	0.440857	-0.105886	0.608417
Mannan-binding lectin serine protease 2	Q91WP0	WPEPVFGR	-0.207228	0.887466	-0.157792	0.773667	-0.258419	0.904474	-0.173264	0.838888	-0.19461	0.753783	0.0106767	0.447945	-0.126767	0.741148	1.06373	0.348574	0.96682	0.615742	0.912999	0.759203	0.144108	0.126964	0.0261534	0.45525	-0.0685838	0.598161
Mannose-binding protein A	P39039	LFVTNHEK	-0.0557423	0.613919	0.0958539	0.378681	-0.225159	0.912908	0.337238	0.17044	-0.0606829	0.602824	0.0501079	0.304786	-0.0509667	0.593375	1.02183	0.447269	0.768994	0.932925	1.2414	0.0909147	0.240453	0.243669	-0.176897	0.718951	0.0299317	0.461125
Mannose-binding protein C	P41317	DIAYLGITDVR	-0.228833	0.914357	-0.245013	0.849758	-0.212833	0.901262	0.404712	0.0197944	-0.000234493	0.50037	0.434049	0.0030823	0.352844	0.0693228	1.08067	0.294029	0.948547	0.670533	1.06706	0.168077	0.25444	0.215028	-0.0372478	0.607517	0.238471	0.226958
Murinoglobulin-1	P28665	HTNLVPHGTEK	0.213033	0.269857	0.364401	0.235442	0.0439015	0.45803	0.252577	0.311507	-0.0244479	0.530011	0.0908359	0.226028	0.460328	0.0838427	1.46538	0.0913219	0.729603	0.982527	1.02349	0.409135	0.455112	0.322166	-0.139984	0.599319	0.492093	0.27187
N-acetylmuramoyl-L-alanine amidase	Q8VCS0	VFTLLDPQASR	-0.0643524	0.771294	-0.0565983	0.678903	-0.0721483	0.762347	0.132467	0.177151	0.032923	0.437398	0.104452	0.0753296	-0.0643776	0.784605	0.999039	0.502428	0.970969	0.62998	0.968842	0.749926	0.144464	0.267262	0.0193882	0.454963	0.11773	0.216322
Neural cell adhesion molecule 1	P13595	GLGEISAATEFK	0.328855	0.00227642	0.334316	0.0171357	0.323374	0.00332152	0.369552	0.0697339	-0.0148311	0.544044	0.246421	0.0363487	0.502205	0.0100995	0.910318	0.74642	1.89041	0.039673	2.18002	0.00386226	-0.0332061	0.591742	-0.0420099	0.60497	0.197498	0.189892
Noelin	O88998	DLQYVEK	-0.129545	0.821754	-0.314626	0.969713	0.0344692	0.401355	0.277608	0.150762	-0.094635	0.698641	0.247628	0.0298618	0.341682	0.0375674	0.997316	0.507866	1.00724	0.483919	1.3348	0.0422024	0.0325233	0.464649	-0.0617708	0.679402	0.179308	0.301063
Nucleobindin-1	Q02819	VNVPGSQAQLK	-0.110349	0.762978	-0.172027	0.905066	-0.051201	0.582416	0.186573	0.284458	-0.054195	0.607332	0.116142	0.17894	0.124924	0.275406	1.02357	0.464928	0.816498	0.765481	0.860508	0.7479	0.140635	0.334882	-0.00448584	0.503629	0.264405	0.157026
Peroxiredoxin-1	P35700	ADEGISFR	0.861786	0.0583232	0.614062	0.244759	1.07314	0.012965	0.189199	0.354891	0.829649	0.0998621	-0.916288	0.873174	0.510624	0.165561	1.54382	0.130132	0.75903	0.622181	1.52234	0.134043	0.783725	0.145615	-0.369559	0.779371	1.4941	0.0644827
Peroxiredoxin-2	Q61171	NDEGIAYR	0.118285	0.393521	-0.119153	0.589073	0.322112	0.272588	0.247608	0.29078	0.866468	0.0447705	-0.0654552	0.54752	0.354696	0.274562	1.31039	0.270412	0.419907	0.917518	3.26083	0.108872	0.699411	0.140685	-0.154358	0.61034	0.838956	0.0100402
Peroxiredoxin-6	O08709	LSILYPATTGR	0.0154295	0.485519	-0.105392	0.588076	0.12691	0.404341	0.0954006	0.419549	0.8144	0.0812368	-0.77407	0.822146	0.288504	0.298467	1.31212	0.220165	0.782774	0.72999	2.11686	0.0543205	0.817857	0.137818	-0.327936	0.765609	0.722691	0.0961692
Phosphatidylcholine-sterol acyltransferase	P16301	VSNAPGVQIR	-0.0737529	0.760755	0.0478091	0.38299	-0.206508	0.984642	-0.100418	0.76375	0.0583025	0.367571	0.115772	0.14372	0.0896398	0.250366	0.900559	0.736796	0.944945	0.689467	1.05415	0.325253	0.17171	0.150517	-0.0835548	0.749443	0.0134182	0.453995
Phosphatidylethanolamine-binding protein 1	P70296	LYEQLSGK	0.253598	0.0589272	0.0688009	0.348345	0.417389	0.0400259	0.0719899	0.435741	0.620149	0.0806932	-0.498707	0.760652	0.450174	0.210065	1.48853	0.110137	0.962191	0.546635	1.59711	0.0420585	0.635847	0.0803948	-0.174256	0.684016	0.726422	0.0992939
Phosphatidylinositol-glycan-specific phospholipase D	O70362	LGTSLSSGYVR	0.0604334	0.311325	0.149269	0.181788	-0.0342337	0.605778	-0.0346228	0.546392	-0.0831755	0.638119	0.202357	0.0405816	0.34964	0.0513996	1.1374	0.285589	0.820714	0.950599	1.16994	0.181532	0.0225541	0.450219	-0.0898889	0.677776	0.306154	0.197362
Phospholipid transfer protein	P55065	VTSAALDLVK	-0.206786	0.883985	-0.0964903	0.641637	-0.326218	0.971213	0.529309	0.0134153	0.0849699	0.313705	0.478221	0.0110047	0.018672	0.474902	1.15578	0.255975	0.848605	0.873179	1.32987	0.0639706	0.194026	0.257272	-0.197987	0.826196	-0.129735	0.71675
Plasma protease C1 inhibitor	P97290	LSEALTDFSVK	-0.0695586	0.775335	0.0483448	0.338374	-0.197962	0.986473	0.024538	0.441449	-0.0461223	0.594627	0.0420356	0.290643	-0.0468389	0.618136	1.09976	0.107849	1.03423	0.398858	1.29223	0.00631487	0.244542	0.231764	-0.110026	0.789158	-0.091635	0.608168
Plasminogen	P20918	EAQLPVIENK	-0.106379	0.823166	-0.0633336	0.690226	-0.150749	0.876732	0.103169	0.296749	0.0715304	0.310037	-0.0150151	0.553497	0.0072651	0.476078	0.948056	0.619393	0.794221	0.994654	1.07463	0.20079	0.223503	0.0883237	-0.0222534	0.569288	-0.015202	0.543449
Plastin-2	Q61233	VYALPEDLVEVNPK	0.395358	0.145071	0.668488	0.172861	0.0581523	0.308384	-0.556985	0.922259	0.383049	0.0283463	0.00931865	0.469818	-2.16042	0.859965	0.891098	0.858035	1.10698	0.180997	1.17019	0.0789229	0.233036	0.161481	-0.197541	0.755689	0.0951878	0.327885
Platelet factor 4	Q9Z126	TISSGIHLK	0.130335	0.16163	0.136218	0.243358	0.124427	0.237157	0.082756	0.423317	-0.347136	0.916024	-0.152026	0.892809	-0.510914	0.965702	0.96453	0.569828	0.853045	0.901418	1.41238	0.0331378	0.37587	0.1936	-0.0392682	0.559221	-0.0519412	0.575579
Platelet glycoprotein Ib alpha chain	O35930	LENLDLSHNNLK	0.0350947	0.395537	0.128765	0.23221	-0.0650821	0.677462	0.266811	0.242547	-0.224223	0.908252	0.337442	0.0084696	0.330374	0.0709053	1.05664	0.341466	0.731947	0.972083	1.59049	0.00729636	0.22254	0.171971	0.0214675	0.427513	0.229326	0.157101
Platelet glycoprotein V	O08742	HHPDILGR	0.209742	0.0343356	0.210762	0.0633179	0.208722	0.0405042	0.38505	0.174599	-0.0643859	0.603181	0.0118509	0.480988	-0.00985356	0.521401	1.08941	0.288696	0.93742	0.821142	1.50366	0.00956202	0.199261	0.191686	0.0981685	0.180805	0.110601	0.308322
Platelet-activating factor acetylhydrolase	Q60963	VAIDLTNK	0.271116	0.130456	0.59111	0.045116	-0.140703	0.802333	-0.574927	0.842742	0.146291	0.25691	0.406637	0.00803339	-0.999283	0.955671	1.53411	0.00194334	0.861885	0.972547	0.924482	0.843629	-0.141604	0.758238	-0.0744739	0.718339	-0.523726	0.830784
Plexin domain-containing protein 2	Q9DC11	IYGPADSASR	0.115065	0.148467	0.102714	0.214274	0.127312	0.202447	0.142063	0.23085	0.106323	0.183442	0.0846543	0.27497	0.34252	0.0151888	1.13576	0.18883	0.884512	0.796105	1.14581	0.0802424	-0.0163956	0.527399	-0.0384926	0.610162	0.040767	0.417324
Prolow-density lipoprotein receptor-related protein 1	Q91ZX7	TNTQPFDLQVYHPSR	-0.126028	0.872993	-0.0460259	0.661004	-0.210728	0.944365	0.0834589	0.317784	0.316644	0.0300254	-0.151228	0.92562	0.199949	0.00971129	1.17206	0.162406	0.874589	0.79078	1.16045	0.145019	0.0654905	0.409509	-0.0266773	0.568489	-0.0361438	0.589784
Properdin	P11680	LVVEEK	-0.0821144	0.696724	-0.0696744	0.670272	-0.0946627	0.63796	0.120624	0.28263	0.16382	0.104098	0.194657	0.0555915	-0.106081	0.621006	1.15847	0.0213812	0.916523	0.632429	1.17708	0.250216	0.191734	0.174762	0.326404	0.073225	0.0881286	0.391933
Proprotein convertase subtilisin/kexin type 9	Q80W65	GTSLHSLR	0.0386884	0.439287	0.277607	0.21519	-0.247805	0.851065	0.355388	0.215461	0.650747	0.100073	0.360461	0.1432	-0.424696	0.768744	1.37569	0.190896	0.841094	0.776825	1.11354	0.337722	0.360857	0.0732689	0.146312	0.274209	-0.828535	0.825462
Proteasome subunit alpha type-5	Q9Z2U1	EELEEVIK	0.373103	0.0219548	0.42754	0.0805191	0.316532	0.0726758	0.296134	0.107609	0.435402	0.0393438	0.185315	0.170887	-0.187476	0.732774	1.30106	0.128804	1.0873	0.279905	1.86977	0.00712504	0.153331	0.242785	0.0268184	0.425278	0.159281	0.269794
Proteasome subunit alpha type-2	P49722	SILYDER	0.145684	0.194301	0.260073	0.206922	0.0214372	0.424161	-0.328764	0.905552	0.380332	0.0247681	-0.140398	0.764986	-0.327374	0.786931	1.27285	0.138181	1.0241	0.425765	1.59915	0.0119722	0.168263	0.219504	-0.181409	0.830475	0.256436	0.128633
Proteasome subunit alpha type-1	Q9R1P4	THAVLVALK	0.18621	0.0742754	0.342921	0.0477256	0.0103795	0.467473	-0.262444	0.946824	0.26484	0.104078	0.236693	0.183734	-0.293587	0.787757	1.29297	0.134148	1.12051	0.167555	1.70048	0.0057066	0.0850026	0.354517	-0.0502454	0.626662	0.37737	0.0221715
Proteasome subunit alpha type-6	Q9QUM9	HITIFSPEGR	0.205799	0.19113	0.0417213	0.443217	0.353108	0.157115	-0.37892	0.952534	0.196648	0.205336	-0.0191786	0.544378	-0.23581	0.755253	1.12419	0.280181	1.11248	0.239184	1.40067	0.0462605	0.281323	0.101469	0.0606547	0.349178	0.33515	0.0691216
Proteasome subunit alpha type-4	Q9R1P0	VEIATLTR	0.524493	0.0284207	0.662765	0.0882568	0.37155	0.10039	-0.145549	0.870445	0.481607	0.0240455	-0.0864864	0.623964	-0.18338	0.677947	0.978646	0.558557	1.08502	0.286044	1.7344	0.000839358	0.164148	0.268231	-0.14091	0.835771	0.206145	0.187032
Proteasome subunit beta type-1	O09061	EETVPLR	0.20916	0.0581094	0.313481	0.104404	0.0967019	0.149696	0.0398093	0.425605	0.432327	0.0496372	-0.170718	0.789742	-0.15807	0.653872	1.05651	0.404917	1.24345	0.127684	1.55395	0.0123928	0.215346	0.08787	-0.134948	0.837999	0.323036	0.0336878
Proteasome subunit beta type-10	O35955	DGVILGADTR	0.150154	0.0990508	0.1906	0.166163	0.108542	0.200126	-0.498219	0.993478	-0.0380656	0.633077	0.191754	0.150883	-0.384073	0.817136	0.868379	0.850383	1.0265	0.343137	1.00366	0.493009	0.00270195	0.49363	-0.26047	0.895193	-0.0733411	0.613789
Proteasome subunit beta type-4	P99026	FQIATVTEK	0.322684	0.0438023	0.466498	0.0968904	0.162931	0.0749254	-0.414775	0.961106	0.328554	0.0824118	-0.0866589	0.669	-0.191213	0.745272	1.08722	0.35656	1.26232	0.068609	1.63467	0.000960382	0.108813	0.228164	-0.15049	0.851475	0.329242	0.123245
Protein AMBP	Q07456	DSLLQEFK	-0.068468	0.685114	0.0891649	0.317829	-0.245461	0.965998	-0.88497	0.940133	0.195046	0.151015	-0.0304908	0.583917	-0.894358	0.928139	0.956902	0.646033	0.947784	0.685621	1.18514	0.0793839	0.470911	0.119972	0.0371877	0.460338	-0.505272	0.710433
Protein CTLA-2-alpha	P12399	AYNLNEER	-0.0144538	0.540769	-0.0121043	0.530539	-0.016807	0.548067	0.0887089	0.388472	-0.312144	0.926697	-0.196935	0.992671	-0.0999561	0.701975	1.09614	0.31626	0.925886	0.729282	1.13284	0.223813	0.234112	0.173397	0.0200106	0.452519	0.0385245	0.392834
Protein Z-dependent protease inhibitor	Q8R121	LFDEINPETK	-0.400052	0.933485	-0.065791	0.586625	-0.835882	0.990888	-1.57416	0.8822	0.387181	0.207391	0.0544739	0.451942	-1.76847	0.939143	1.63659	0.0905564	1.01715	0.463241	0.9911	0.51272	-0.338914	0.855557	0.0160998	0.482641	-0.937724	0.818184
Vitamin K-dependent protein C	P33587	LGEYDLR	-0.0355065	0.622583	0.0072627	0.483685	-0.0795824	0.727712	-0.452279	0.949762	-0.105808	0.760408	-0.259828	0.995056	-0.463574	0.98477	1.13003	0.197793	0.990704	0.548734	0.965158	0.567127	0.412567	0.148636	-0.173314	0.690516	-0.11098	0.65305
Prothrombin	P19221	TTDAEFHTFFNEK	-0.188564	0.964474	-0.0561131	0.694607	-0.334415	0.997815	0.141705	0.274647	-0.24173	0.944441	0.0596259	0.36165	-0.00298096	0.512582	1.04682	0.373561	0.880859	0.893882	1.06108	0.246961	0.140829	0.11886	-0.114208	0.767168	-0.0394597	0.627205
P-selectin	Q01102	GITSLPAPAVR	0.399641	0.164067	0.756205	0.13914	-0.0750376	0.596913	-0.313488	0.90288	0.102141	0.241377	0.123258	0.10514	-1.06116	0.859142	0.89543	0.862278	0.878398	0.803155	1.21384	0.0895932	0.443058	0.135191	0.00768298	0.484797	-0.399169	0.737888
Pyruvate kinase PKLR	P53657	GDLGIEIPAEK	0.513012	7.81708e-05	0.349157	0.0239868	0.66014	2.86014e-06	-0.390337	0.928832	0.335622	0.150124	-0.128757	0.68398	0.0490619	0.402061	1.77013	0.052884	3.09264	0.0304132	3.1522	0.00645495	0.569925	0.136697	-0.0516222	0.571724	0.320132	0.0815762
Pyruvate kinase PKM	P52480	GSGTAEVELK	0.4117	0.000446453	0.318974	0.0365457	0.498824	0.000164503	-0.240705	0.873689	0.394631	0.126763	-0.236478	0.864246	-0.0110287	0.519056	1.77435	0.0477241	3.23569	0.0340852	2.76961	0.00038941	0.455481	0.22064	-0.188013	0.729378	0.320199	0.0304048
Retinoic acid receptor responder protein 2	Q9DD06	SLQVALEEFHK	0.0926863	0.313253	-0.176048	0.803598	0.319136	0.0558947	0.0525094	0.426784	0.163825	0.208519	0.377461	0.0083465	0.0221988	0.452782	0.965517	0.675783	0.998877	0.503975	1.12818	0.179763	0.246982	0.081165	0.135714	0.243566	0.157785	0.2197
Retinol-binding protein 4	Q00724	DPNGLSPETR	0.229673	0.172779	0.170207	0.344599	0.286785	0.100792	-0.0434119	0.54544	0.116049	0.376592	0.232464	0.106692	0.310184	0.198365	1.05168	0.390199	0.811898	0.917115	1.10305	0.304375	0.367636	0.206934	-0.0630392	0.568552	0.664788	0.164794
Selenoprotein P	P70274	QVSEHIAVYR	-0.0752422	0.6619	-0.112941	0.725245	-0.0385032	0.565351	-0.0174366	0.532716	0.0425057	0.406681	0.0141435	0.440976	0.12298	0.197925	1.03168	0.422734	1.31342	0.0290296	1.17574	0.0806199	-0.0446223	0.630217	-0.0117311	0.549769	0.24859	0.0399197
Serine protease inhibitor A3M	Q03734	FSISTDYNLK	-0.570902	0.978493	-0.452431	0.94297	-0.699979	0.986881	-1.19454	0.841983	-0.1999	0.784353	0.728386	0.0310112	-0.663756	0.959927	0.933753	0.63794	1.00688	0.480804	1.56615	0.0267425	0.0762789	0.414154	-0.29825	0.905494	-1.17204	0.817735
Serine protease inhibitor A3N	Q91WP6	AVLDVAETGTEAAAATGVK	0.204532	0.203367	0.379946	0.201268	0.00479978	0.488328	-2.12959	0.896598	0.421817	0.0433931	0.258702	0.0767191	-0.95183	0.973762	1.14882	0.205924	1.00742	0.47794	1.13903	0.129778	0.117904	0.33139	-0.236617	0.774114	-1.93754	0.798204
Serotransferrin	Q921I1	HQTVLDNTEGK	0.0622688	0.326602	0.179794	0.231755	-0.0656861	0.715734	0.441692	0.0107938	-0.0322387	0.626566	-0.019091	0.567409	-0.323882	0.762456	0.955628	0.613126	0.938083	0.869214	1.0139	0.435928	0.246656	0.0143246	-0.00400716	0.516959	-0.244413	0.931829
Serum amyloid A-4 protein	P31532	NHGLETLQATQK	-0.155874	0.700801	0.236731	0.302331	-0.69699	0.99939	0.0650955	0.440072	0.310019	0.269178	0.23326	0.156682	-0.481633	0.911579	1.47008	0.0808271	0.917567	0.736677	1.68708	0.0610224	0.459297	0.275326	-0.14241	0.599576	0.169596	0.40308
Serum paraoxonase/arylesterase 1	P52430	YVYIAELLAHK	-0.457958	0.964906	-0.594452	0.967293	-0.333269	0.8934	0.130283	0.396909	-0.350532	0.93374	0.147804	0.0841848	0.311566	0.0429568	0.911925	0.686468	0.806504	0.936831	1.2525	0.187192	-0.178217	0.67357	-0.11631	0.800172	0.0841529	0.39533
Sorbitol dehydrogenase	Q64442	AVEAFETAK	-0.210371	0.817184	-0.195015	0.745098	-0.225893	0.843294	0.028501	0.438433	0.328732	0.0856114	0.0376461	0.448363	-0.107365	0.648678	1.07993	0.366752	0.699125	0.93684	1.8703	0.0176438	0.753316	0.119181	-0.576535	0.907105	-0.101137	0.570157
SPARC-like protein 1	P70663	LLAGDHPIELLLR	0.557289	0.18488	0.942152	0.205318	0.0308465	0.421853	-0.118973	0.676959	0.31108	0.142364	0.0833547	0.117744	0.0587231	0.40227	0.88501	0.927937	0.974316	0.590066	0.80246	0.755676	0.120615	0.253659	0.347084	0.119138	0.0977182	0.323705
Sulfhydryl oxidase 1	Q8BND5	EFNIAGFPTVR	-0.120902	0.805609	0.0635065	0.349957	-0.332385	0.988767	0.120967	0.287594	0.467964	0.0174095	-0.0296577	0.565226	-0.290807	0.80926	1.06807	0.259319	0.973621	0.602299	0.909867	0.86149	0.352552	0.097146	-0.116341	0.68174	-0.467227	0.767002
Superoxide dismutase [Cu-Zn]	P08228	VISLSGEHSIIGR	0.195102	0.318999	-0.0806844	0.566916	0.426535	0.202251	0.236772	0.344635	0.725632	0.0668115	-0.613476	0.802492	0.320212	0.300016	1.39499	0.180019	0.65394	0.875544	2.08644	0.0680995	0.901333	0.0953791	-0.146646	0.630163	0.974805	0.0542403
Thioredoxin	P10639	EAFQEALAAAGDK	0.177585	0.295627	-0.117343	0.617492	0.422334	0.155336	0.195699	0.343754	0.695011	0.0401103	-0.286556	0.638089	0.0282685	0.476387	1.3979	0.191422	0.636747	0.983206	1.86135	0.108712	0.823902	0.118247	-0.0303925	0.531154	0.747319	0.00542867
Thrombospondin-1	P35441	FVFGTTPEDILR	0.137459	0.186986	0.0408084	0.420065	0.228039	0.074099	0.264031	0.203921	-0.197045	0.836733	-0.0620874	0.636307	-0.188443	0.877447	1.04719	0.397926	0.958615	0.693811	1.49233	0.00194039	0.288244	0.149761	-0.0385557	0.579309	0.126907	0.227081
Thyroxine-binding globulin	P61939	AVLHIGEEGTK	1.07983	0.0268401	1.43437	0.0676604	0.60876	0.0518567	1.0476	0.0154976	0.217735	0.301099	0.935086	2.66274e-05	0.381063	0.118857	0.889646	0.595727	1.06312	0.314698	2.7217	0.00917333	0.338165	0.14016	-0.135057	0.738851	-0.756201	0.880414
Transaldolase	Q93092	LAPALSVK	0.618088	0.0918326	0.855885	0.168296	0.333208	0.0306742	-0.155723	0.614729	0.905243	0.129769	-1.21889	0.856653	0.0320351	0.475583	1.14913	0.213561	1.04277	0.412519	1.30704	0.0625552	0.974835	0.0597412	-0.130365	0.634329	0.723512	0.113362
Transcobalamin-2	O88968	IDSQLVEK	-0.11444	0.857653	-0.177217	0.884356	-0.0542801	0.703596	0.17222	0.18534	0.224541	0.0444757	0.25864	0.0325305	0.126965	0.130903	0.771879	0.88961	1.07889	0.286195	0.984775	0.573333	0.319104	0.0642987	-0.0206355	0.556091	0.233976	0.077722
Transforming growth factor beta-1	P04202	LHVEINGISPK	0.08695	0.235352	-0.0056565	0.513727	0.173969	0.0833386	0.188703	0.258454	-0.096396	0.72246	0.0865668	0.327306	-0.398824	0.958149	1.04565	0.438462	0.944891	0.658122	1.3561	0.00819368	0.241733	0.174755	0.161336	0.153912	-0.21829	0.860395
Transthyretin	P07309	TAESGELHGLTTDEK	-0.117796	0.806777	-0.143965	0.710054	-0.0920925	0.864871	0.39418	0.0713254	-0.110913	0.775394	0.0351393	0.380024	0.0792562	0.343998	0.905768	0.870386	0.809477	0.972562	1.15214	0.104585	0.11551	0.293505	-0.0440292	0.595592	0.189435	0.260826
Tropomyosin alpha-1 chain	P58771	LVIIESDLER	NA	NA	NA	NA	NA	NA	-0.146725	0.664101	0.520754	0.0895507	0.0314932	0.457319	-0.00332232	0.504809	1.48633	0.0786113	0.960942	0.55416	1.51148	0.0434943	0.844158	0.131099	0.0502562	0.449276	0.766069	0.0104993
Ubiquitin-like protein ISG15	Q64339	IGVPAFQQR	-0.101392	0.603821	-0.174215	0.671377	-0.0320689	0.525366	0.194883	0.346678	1.34773	0.0333489	-0.236049	0.653829	0.2151	0.308547	1.1106	0.402029	0.525279	0.891156	2.03233	0.206336	0.540281	0.104914	-0.156745	0.666501	0.628183	0.0281749
Uromodulin	Q91X17	VLNLGPITR	-0.460397	0.992959	-0.273695	0.897973	-0.674903	0.995806	0.203087	0.196708	-0.658076	0.973053	-0.0270158	0.603737	0.418037	0.0455126	0.982166	0.547477	0.775943	0.956351	1.01433	0.442327	-0.00791645	0.512558	-0.0873598	0.832351	0.0135457	0.473987
Uteroglobin	Q06318	LVDTLPQETR	0.49896	0.209298	0.88065	0.20942	-0.0215352	0.522131	-0.465842	0.976269	0.207184	0.287497	0.170854	0.289818	1.07476	0.0019961	2.69091	0.00439702	0.573609	0.915424	1.55643	0.10827	-0.0267256	0.526504	0.134944	0.332575	-1.85814	0.892883
Vascular cell adhesion protein 1	P29533	LHIDQIDSTLK	-0.0148077	0.551134	0.0141035	0.456117	-0.0443101	0.622689	0.133755	0.102353	0.230114	0.0371852	-0.0102956	0.543294	-0.03239	0.550644	0.903125	0.753878	0.779137	0.991559	1.0402	0.303276	0.203928	0.204656	0.0757767	0.260172	-0.118096	0.792397
Vasopressin-neurophysin 2-copeptin	P35455	LVQLAGTR	0.0265453	0.402157	0.0496593	0.33847	0.00305499	0.489283	0.210993	0.333672	0.42067	0.118674	0.87323	0.0162193	0.983313	0.00603092	1.22465	0.139829	1.08918	0.363118	1.19417	0.177194	-0.93239	0.928587	-1.16182	0.942906	0.126729	0.410503
Vasorin	Q9CZT5	ENHVVLASPEETR	0.167279	0.113695	0.0730032	0.376021	0.255771	0.0673884	0.00998957	0.481699	0.485104	0.0177267	-0.0443443	0.71217	0.298683	0.00951826	1.02088	0.461554	0.968638	0.569055	0.96595	0.588694	0.154743	0.228071	0.136611	0.220635	-0.115146	0.684799
Vinculin	Q64727	ALASQLQDSLK	0.140304	0.286222	0.255697	0.297086	0.0148739	0.455808	-0.0988106	0.786066	0.26055	0.0363279	0.0814273	0.429874	-0.43809	0.823617	0.91387	0.719521	1.15573	0.295072	1.51635	0.00712048	0.662649	0.15607	-0.0123152	0.516772	0.249205	0.109639
Vitamin D-binding protein	P21614	VLEPTLK	-0.111264	0.799466	-0.0324187	0.566617	-0.194669	0.935152	0.253227	0.13092	-0.0592633	0.643538	0.0826192	0.345976	0.108711	0.260394	0.989473	0.527813	0.860257	0.846009	1.10349	0.246238	0.241382	0.121432	-0.0140926	0.527937	-0.00165285	0.503657
Vitamin K-dependent protein S	Q08761	FSAEFDFR	-0.169121	0.978165	-0.0845858	0.890923	-0.258919	0.963847	0.160003	0.195777	-0.0224295	0.574374	0.00693875	0.473638	-0.164432	0.786582	1.06385	0.229693	0.975257	0.672472	1.11097	0.140604	0.32139	0.137618	0.0128846	0.448796	-0.293611	0.890073
Vitronectin	P29788	IYVTGSLSHSAQAK	-0.0147258	0.548244	0.120015	0.212646	-0.163359	0.864788	-0.373791	0.940386	-0.0330606	0.595108	-0.107385	0.700855	-0.24993	0.94348	1.17756	0.176032	0.991323	0.56487	0.874	0.848464	0.277691	0.204576	0.0564409	0.405301	-0.331176	0.705005
Zinc-alpha-2-glycoprotein	Q64726	VIPGGNR	-0.00601967	0.522641	0.0591957	0.343409	-0.0743232	0.691681	0.246696	0.22115	0.0232586	0.444172	0.00257273	0.491351	-0.0482855	0.610444	1.06408	0.351089	0.88618	0.868523	1.06295	0.289322	0.167199	0.23866	0.0343433	0.445332	0.271411	0.176669

## Sheet: PeptideList
Protein Name	Uniprot Accession No.	Peptide Sequence	OutsideLimits
14-3-3 protein sigma	O70456	YLAEVATGDDK	Y
26S protease regulatory subunit 6A	O88685	DAFALAK	Y
26S proteasome non-ATPase regulatory subunit 9	Q9CR00	ADVDLYQVR	Y
40S ribosomal protein S2	P25444	EVATAIR	Y
40S ribosomal protein S20	P60867	LIDLHSPSEIVK	Y
60 kDa heat shock protein, mitochondrial	P63038	GIIDPTK	Y
6-phosphogluconolactonase	Q9CQ60	LLSVPFEK	Y
78 kDa glucose-regulated protein	P20029	NQLTSNPENTVFDAK	Y
Actin, cytoplasmic 2	P63260	VAPEEHPVLLTEAPLNPK
Actin, muscle 1A	P62737	VAPEEHPTLLTEAPLNPK
ADAMTS-like protein 4	Q80T21	GGPLGYQK	Y
Adipolin	Q8R2Z0	FSGLPDTLLPQEPSQR	Y
Adiponectin	Q60994	SAFSVGLETR
Afamin	O89020	AAPITQYLK
Alpha-1-acid glycoprotein 1	Q60590	GLSLYAK
Alpha-1-acid glycoprotein 2	P07361	IFADLIVLK
Alpha-1-antitrypsin 1-1	P07758	VINDFVEK
Alpha-1-antitrypsin 1-2	P22599	LVQIHIPR
Alpha-1-antitrypsin 1-4	Q00897	ELISQFLLNR
Alpha-1-antitrypsin 1-5	Q00898	LAQIHIPR
Alpha-1B-glycoprotein	Q19LI2	TPFAVASTR
Alpha-2-antiplasmin	Q61247	NPNPSALPQLQEQR
Alpha-2-macroglobulin receptor-associated protein	P55302	LAELHSDLK	Y
Alpha-2-macroglobulin	Q61838	LSPQSIYNLLPGK
Alpha-2-macroglobulin-P	Q6GQT1	IQEEGTGVEETGK	Y
Alpha-actinin-1	Q7TPR4	LAILGIHNEVSK	Y
Alpha-amylase 1	P00687	VYVGNDGK	Y
Alpha-enolase	P17182	TIAPALVSK
Alpha-hemoglobin-stabilizing protein	Q9CY02	DLISTGIK	Y
Alpha-synuclein	O55042	TVEGAGNIAAATGFVK
Aminoacyl tRNA synthase complex-interacting multifunctional protein 1	P31230	GAPFEVK	Y
Angiogenin	P21570	DVNTFIHGNK	Y
Angiopoietin-1 receptor	Q02858	YIGGNLFTSAFTR	Y
Angiotensinogen	P11859	TLHDQLVLAAEK
Antithrombin-III	P32261	DDLYVSDAFHK
Apolipoprotein A-I	Q00623	SNPTLNEYHTR
Apolipoprotein A-II	P09813	THEQLTPLVR
Apolipoprotein A-IV	P06728	SLEDLNR
Apolipoprotein B-100	E9Q414	LSLEDTPK
Apolipoprotein C-IV	Q61268	TQAWLQSSR
Apolipoprotein D	P51910	IPASFEK
Apolipoprotein E	P08226	TANLGAGAAQPLR
Apolipoprotein M	Q9Z1R3	ETGQGYQR
Arginase-1	Q61176	ANEELAGVVAEVQK	Y
ATP synthase subunit beta, mitochondrial	P56480	IGLFGGAGVGK	Y
ATP synthase subunit d, mitochondrial	Q9DCX2	AIGNALK	Y
Atrial natriuretic peptide receptor 1	P18293	ITDYGLESFR	Y
Beta-1,4-galactosyltransferase 1	P15535	FDGLNSLTYK
Beta-2-glycoprotein 1	Q01339	YTSFEYPK
Beta-2-microglobulin	P01887	TPQIQVYSR	Y
Beta-enolase	P21550	IEEALGDK
Bifunctional purine biosynthesis protein PURH	Q9CWJ9	HVSPAGAAVGVPLSEDEAR	Y
Bisphosphoglycerate mutase	P15327	HYGALIGLNR
Bleomycin hydrolase	Q8R016	VSALIQK
BPI fold-containing family A member 2	P07743	NSILETLNTADLGNLK
Cadherin-1	P09803	GLDFEAK	Y
Cadherin-5	P55284	SIGYSIR	Y
Calpastatin	P51125	GVVPEDAVETLAGSLGTR	Y
CapZ-interacting protein	Q3UZA1	AEGTTIAEPDTK	Y
Carbonic anhydrase 1	P13634	VLDALNSVK
Carbonic anhydrase 2	P00920	IGPASQGLQK
Carbonic anhydrase 3	P16015	GDNQSPIELHTK
Carboxylesterase 1C	P23953	TESELLEISGK
Carboxylesterase 1D	Q8VCT4	SFSTVPYIVGINK	Y
Carboxylesterase 3A	Q63880	AISQSGVVISK	Y
Carboxypeptidase B2	Q9JHH6	YGFLLPER
Carboxypeptidase N catalytic chain	Q9JJN5	EALIQFLEQVHQGIK
Carboxypeptidase N subunit 2	Q9DBB9	VVFLNTQVR
Carboxypeptidase Q	Q9WVJ3	LGLLVDTVGPR
Cartilage oligomeric matrix protein	Q9R0G6	ELQETNAALQDVR	Y
Cathepsin B	P10605	HFGYTSYSVSNSVK	Y
Cathepsin D	P18242	NIFSFYLNR
Cathepsin S	O70370	YIQLPFGDEDALK
Cathepsin Z	Q9WUU7	VGDYGSLSGR
CD5 antigen-like	Q9QWK4	IYGPGAGR
CD97 antigen	Q9Z0M6	TLAQFLPK
Cell growth regulator with EF hand domain protein 1	Q8R1U2	ASLEPEQEAGHQTEGK	Y
Ceruloplasmin	Q61147	DIFTGLIGPMK
Chitotriosidase-1	Q9D7Q1	GLVDAGYEVDK
Cholinesterase	Q03311	YLTLNTEK
Chromogranin-A	P26339	ELQDLALQGAK	Y
Clusterin	Q06890	SLLNSLEEAK
Coactosin-like protein	Q9CQI6	EVVQNFAK	Y
Coagulation factor IX	P16294	ASISYSSK	Y
Coagulation factor V	O88783	AEVDDVIQVR
Coagulation factor VII	P70375	SFSENTLAR
Coagulation factor X	O88947	TGIVSGFGR
Coagulation factor XII	Q80YC5	DAPDGPTVVLTVDGR
Coagulation factor XIII A chain	Q8BH61	FQEGQEEER
Coagulation factor XIII B chain	Q07968	IAQYYYTFK	Y
Cofilin-1	P18760	NIILEEGK
Coiled-coil domain-containing protein 25	Q78PG9	LSSAHVYLR	Y
Collagen alpha-1(I) chain	P11087	GFSGLDGAK	Y
Collagen alpha-1(III) chain	P08121	GGAGPPGPEGGK	Y
Collagen alpha-1(XII) chain	Q60847	TPDEEFK	Y
Collagen alpha-2(I) chain	Q01149	GVVGPQGAR	Y
Collagen alpha-2(XI) chain	Q64739	GANEDELSPETSPYVK	Y
Collectin-11	Q3SXB8	EGAFVYSDR
Complement C1q subcomponent subunit A	P98086	DQPRPAFSAIR	Y
Complement C1q subcomponent subunit B	P14106	VITNANENYEPR
Complement C1q subcomponent subunit C	Q02105	FNSVVTNPQGHYNPSTGK
Complement C1r subcomponent-like protein	Q3UZ09	VVVHPDYR	Y
Complement C1s-A subcomponent	Q8CG14	TTLLENAQR
Complement C2	P21180	VPAHFVALNGNR	Y
Complement C3	P01027	GTLSVVAVYHAK
Complement C4-B	P01029	DHAVDLIQK
Complement C5	P06684	VTFSSGYVNLSPENK
Complement component C8 alpha chain	Q8K182	HTNLGPLETK
Complement component C8 beta chain	Q8BH35	GGTSEDITALAYK
Complement component C8 gamma chain	Q8VCG4	FLFQVSR
Complement component C9	P06683	TENYDEHLEVFK
Complement factor H	P06909	VEYSHGEVVK
Complement factor I	Q61129	TEGLVQVK
Copper transport protein ATOX1	O08997	AVSYLGPK	Y
Core histone macro-H2A.2	Q8CCK0	GVTIASGGVLPR	Y
Coronin-1C	Q9WUM4	HVFGQAVK	Y
Corticosteroid-binding globulin	Q06770	DTPLTLTVLHK
C-reactive protein	P14847	AFVFPK
Cystatin-C	P21460	ALDFAVSEYNK
Cysteine-rich protein 2	Q9DCT8	TVYFAEK	Y
Cytochrome c, somatic	P62897	TGPNLHGLFGR
Cytosol aminopeptidase	Q9CPY7	GVLFASGQNLAR	Y
Dermokine	Q6P253	AQPGLLK	Y
Desmoglein-2	O55111	ITHQESTSVLLQQSER	Y
Di-N-acetylchitobiase	Q8R242	NIIDPTFR
Dipeptidase 2	Q8C255	LTLEQIDLIR	Y
Dyslexia-associated protein KIAA0319-like protein	Q8K135	ISEDTAILK	Y
Dystroglycan	Q62165	LVPVVNNR
EF-hand domain-containing protein D2	Q9D8Y0	LSEIDVSTEGVK	Y
EGF-containing fibulin-like extracellular matrix protein 1	Q8BPB5	SGNENGEFYLR
Electron transfer flavoprotein subunit beta	Q9DCW4	AGDLGVDLTSK	Y
Elongation factor 1-alpha 1	P10126	EVSTYIK
Elongation factor 1-beta	O70251	ASLPGVK	Y
Endoplasmic reticulum aminopeptidase 1	Q9EQH2	GIVQYLQK	Y
Endosialin	Q91V98	ELGGNLATPR	Y
Epidermal growth factor receptor	Q01279	IPLENLQIIR	Y
Eukaryotic initiation factor 4A-I	P60843	DQIYDIFQK	Y
Eukaryotic translation initiation factor 3 subunit I	Q9QZD9	SGEVLVNVK	Y
Eukaryotic translation initiation factor 4B	Q8BGD9	SILPTAPR	Y
Eukaryotic translation initiation factor 3 subunit E	P60229	YLTTAVITNK	Y
Exostosin-1	P97464	FTAVIHAVTPLVSQSQPVLK	Y
Extracellular matrix protein 1	Q61508	AGPAVPQEAIPLQK
Extracellular superoxide dismutase	O09164	SVVVHAGEDDLGK
Ezrin	P26040	ELSEQIEK	Y
Ferritin heavy chain	P09528	SVNQSLLELHK	Y
Fetuin-B	Q9QXC1	HVPLIQPVEK
Fibrinogen alpha chain	E9PV24	EINLQDYEGHQK	Y
Fibrinogen beta chain	Q8K0E8	AHYGGFTVQNEASK	Y
Fibrinogen gamma chain	Q8VCM7	YLQEIYNSNNQK	Y
Fibrinogen-like protein 1	Q71KU9	IDLTDFEK	Y
Fibronectin	P11276	SYTITGLQPGTDYK
Ficolin-1	O70165	VVGLGAQDK
Flavin reductase (NADPH)	Q923D2	LQDVTDDHIR
Follistatin-related protein 1	Q62356	LSFQEFLK	Y
Fructose-bisphosphate aldolase B	Q91Y97	ALQASALAAWGGK	Y
Fructose-bisphosphate aldolase A	P05064	VLAAVYK
Fumarylacetoacetase	P35505	ASSIVVSGTPIR	Y
Galectin-1	P16045	SFVLNLGK
Gamma-glutamyl hydrolase	Q9Z0L8	YIESAGAR
Gelsolin	P13020	HVVPNEVVVQR
Glial fibrillary acidic protein	P03995	LADVYQAELR	Y
Glucosidase 2 subunit beta	O08795	ETVVTSTTEPSR	Y
Glutamate receptor ionotropic, NMDA 2A	P35436	DLSFTEEGYQVHPR	Y
Glutamine synthetase	P15105	DIVEAHYR	Y
Glutathione peroxidase 3	P46412	QEPGENSEILPSLK
Glutathione reductase, mitochondrial	P47791	VGIQTDEK	Y
Glutathione S-transferase A3	P30115	YFPAFEK	Y
Glutathione S-transferase Mu 1	P10649	YIATPIFSK
Glycerol-3-phosphate dehydrogenase, cytoplasmic	P13707	ANTIGISLIK	Y
Glycogen phosphorylase, liver form	Q9ET01	VFADYEAYVK	Y
Glycosylation-dependent cell adhesion molecule 1	Q02596	DNVVIESTKPENQEAQDGLR
Golgi-associated PDZ and coiled-coil motif-containing protein	Q8BH60	EHGVPILISEIHPGQPADR	Y
Granulins	P28798	LPDPQILK
Growth/differentiation factor 8	O08689	EQIIYGK	Y
GTP-binding nuclear protein Ran	P62827	NLQYYDISAK
H-2 class I histocompatibility antigen, Q10 alpha chain	P01898	YFETSVSRPGLGEPR
Haptoglobin	Q61646	NQLVEIEK	Y
Heat shock protein HSP 90-beta	P11499	IDIIPNPQER
Heme-binding protein 1	Q9R257	EDVSYEER	Y
Hemoglobin subunit alpha	P01942	TYFPHFDVSHGSAQVK	Y
Hemoglobin subunit beta-1	P02088	VITAFNDGLNHLDSLK	Y
Hemoglobin subunit zeta	P06467	VDPVNFK	Y
Hemopexin	Q91X72	GPDSVFLIK
Heparin cofactor 2	P49182	GETHEEVHSVLHFR
Hepatocyte growth factor activator	Q9R098	TTDVTQTFGIEK
Histidine-rich glycoprotein	Q9ESB3	FESEFPQISK
Histone H4	P62806	VFLENVIR	Y
Hyaluronan-binding protein 2	Q8K0D2	DEIPHNDIALLK
Ig alpha chain C region	P01878	EPGEGATTYLVTSVLR
Ig gamma-1 chain C region, membrane-bound form	P01869	DVLTITLTPK
Ig gamma-2A chain C region secreted form	P01864	ALPSPIEK
Ig gamma-2B chain C region	P01867	DLPSPIER
Ig gamma-3 chain C region	P03987	ALPAPIER
Ig heavy chain V region 102	P01750	IHPSDSDTNYNQK	Y
Ig heavy chain V region MOPC 47A	P01786	ALEWLGFIR
Ig kappa chain C region	P01837	TSTSPIVK
Ig kappa chain V19-17	P01633	YTGVPDR
Ig kappa chain V-II region 17S29.1	P03976	FSSSGSGTDFTLR
Ig kappa chain V-II region 26-10	P01631	FSGSGSGTDFTLK
Ig kappa chain V-II region 7S34.1	P01630	FSGSGSGTAFTLR
Ig kappa chain V-III region PC 2154	P01674	YASNLESGVPAR
Ig kappa chain V-IV region S107B	P01680	TSNLASGVPAR
Ig kappa chain V-V region K2	P01635	TLADGVPSR
Ig kappa chain V-V region MOPC 149	P01636	FSGSGSGTQFSLK
Ig kappa chain V-V region MOPC 173	P01643	LLIYYTSSLHSGVPSR	Y
Ig kappa chain V-VI region NQ2-6.1	P04945	LLIYDTSNLASGVPVR
Ig mu chain C region	P01872	LVESGFTTDPVTIENK
Immunoglobulin J chain	P01592	IIPSTEDPNEDIVER
Inhibitor of carbonic anhydrase	Q9DBD0	ILFNQQELFGR
Inorganic pyrophosphatase	Q9D819	DISDVER	Y
Insulin-like growth factor I	P05017	GFYFNKPTGYGSSIR
Insulin-like growth factor II	P09535	GFYFSRPSSR	Y
Insulin-like growth factor-binding protein 3	P47878	FHPLHAK	Y
Insulin-like growth factor-binding protein complex acid labile subunit	P70389	DFALQNPGVVPR
Insulin-like growth factor-binding protein 6	P47880	ENEEAPLR	Y
Inter alpha-trypsin inhibitor, heavy chain 4	A6X935	TLFSVLPGLK
Inter-alpha-trypsin inhibitor heavy chain H3	Q61704	EVSFDVELPK
Inter-alpha-trypsin inhibitor heavy chain H1	Q61702	FAHYVITSQVVNNADK
Inter-alpha-trypsin inhibitor heavy chain H2	PEP9999032710	VQFELHYQEVK
Intercellular adhesion molecule 1	P13597	GEEILSR	Y
Intercellular adhesion molecule 2	P35330	LTLSLLR
Interleukin-1 receptor accessory protein	Q61730	VAFPLEVVQK
Interleukin-18-binding protein	Q9Z0M9	ALVLEELSPTLR
Kappa-casein	P06796	SPAPISK	Y
Keratin, type I cytoskeletal 14	Q61781	ASLENNLEETK	Y
Keratin, type I cytoskeletal 16	Q9Z2K1	ASLENSLEETK	Y
Keratin, type II cytoskeletal 2 oral	Q3UV17	AQYEDIAQK	Y
Keratin, type II cytoskeletal 2 epidermal	Q3TTY5	VDPEIQNVK	Y
Keratin, type II cytoskeletal 8	P11679	LEGLTDEINFLR	Y
Keratin, type II cytoskeletal 5	Q922U2	YEELQQTAGR	Y
Kininogen-1	O08677	ATSQVVAGTK
Kunitz-type protease inhibitor 1	Q9R097	YTSGFDELQNIHFLSDK
Lactotransferrin	P08071	DNAGDVAFTR	Y
Lactoylglutathione lyase	Q9CPU0	VLGLTLLQK
Laminin subunit alpha-2	Q60675	SGFFNLQEDNQK	Y
Leptin receptor	P48356	VTFSNLK	Y
Leukemia inhibitory factor receptor	P42703	NTETNVFPQDK
Liprin-alpha-2	Q8BSS9	LELAEQK	Y
L-lactate dehydrogenase B chain	P16125	IVVVTAGVR
Low molecular weight phosphotyrosine protein phosphatase	Q9D358	IELLGSYDPQK	Y
L-selectin	P18337	EIEYLENTLPK
Lumican	P51885	FTGLQYLR
Lysosomal alpha-mannosidase	O09159	GVSEPLLETDTGDK
Lysosomal protective protein	P16675	ALHIPESLPR
Lysosome-associated membrane glycoprotein 1	P11438	ALQATVGNSYK	Y
Macrophage colony-stimulating factor 1 receptor	P09581	LEIPLNSDFQDNYYK
Macrophage migration inhibitory factor	P34884	LHISPDR	Y
Mannan-binding lectin serine protease 1	P98064	SPEPISTQTHSVQILFR
Mannan-binding lectin serine protease 2	Q91WP0	WPEPVFGR
Mannose-binding protein A	P39039	LFVTNHEK
Mannose-binding protein C	P41317	DIAYLGITDVR
Matrix metalloproteinase-17	Q9R0S3	YGLPYEDR	Y
Mesothelin	Q61468	TFLGGASVK	Y
Metalloproteinase inhibitor 2	P25785	EYLIAGK	Y
Microfibril-associated glycoprotein 4	Q9D1H9	GFYYSLK	Y
MLV-related proviral Env polyprotein	P10404	VTYHSPGYVYGQFER	Y
Murinoglobulin-1	P28665	HTNLVPHGTEK
Myeloperoxidase	P11247	IANVFTNAFR	Y
Myosin light polypeptide 6	Q60605	EAFQLFDR	Y
N(G),N(G)-dimethylarginine dimethylaminohydrolase 1	Q9CWS0	TPEEYPESAK	Y
N-acetylmuramoyl-L-alanine amidase	Q8VCS0	VFTLLDPQASR
Neural cell adhesion molecule 1	P13595	GLGEISAATEFK
Nidogen-1	P10493	YALSNSIGPVR	Y
Nitrilase homolog 1	Q8VDK1	FPELSLK	Y
Noelin	O88998	DLQYVEK
Nucleobindin-1	Q02819	VNVPGSQAQLK
Nucleosome assembly protein 1-like 4	Q78ZA7	EAATVEELNPK	Y
Osteopontin	P10923	GDSLAYGLR	Y
Out at first protein homolog	Q8QZR4	GVDSSVFEALPK	Y
Pancreatic alpha-amylase	P00688	GSEYFGNGR	Y
Papilin	Q9EPX2	VALPAPAAQSR	Y
Pappalysin-1	Q8R4K8	AYLDVNELK	Y
Peptidyl-prolyl cis-trans isomerase NIMA-interacting 1	Q9QUR7	GDLGPFSR	Y
Perilipin-3	Q9DBG5	LEPQIATASEYAHR	Y
Peroxiredoxin-1	P35700	ADEGISFR
Peroxiredoxin-2	Q61171	NDEGIAYR
Peroxiredoxin-4	O08807	VSVADHSLHLSK	Y
Peroxiredoxin-6	O08709	LSILYPATTGR
Phosphatidylcholine-sterol acyltransferase	P16301	VSNAPGVQIR
Phosphatidylethanolamine-binding protein 1	P70296	LYEQLSGK
Phosphatidylinositol-glycan-specific phospholipase D	O70362	LGTSLSSGYVR
Phosphoglycolate phosphatase	Q8CHP8	GETAVPGAPETLR	Y
Phospholipid transfer protein	P55065	VTSAALDLVK
Pigment epithelium-derived factor	P97298	LTFPLDYHLNQPFLFVLR	Y
Plasma kallikrein	P26262	TGAISGHSLK	Y
Plasma protease C1 inhibitor	P97290	LSEALTDFSVK
Plasminogen	P20918	EAQLPVIENK
Plastin-2	Q61233	VYALPEDLVEVNPK
Platelet factor 4	Q9Z126	TISSGIHLK
Platelet glycoprotein Ib alpha chain	O35930	LENLDLSHNNLK
Platelet glycoprotein V	O08742	HHPDILGR
Platelet-activating factor acetylhydrolase	Q60963	VAIDLTNK
Plexin domain-containing protein 2	Q9DC11	IYGPADSASR
Podocan	Q7TQ62	ELYLTGNR	Y
Prenylcysteine oxidase	Q9CQF9	YQSHDYAFSSVEK	Y
Procollagen C-endopeptidase enhancer 1	Q61398	YDALEVFAGSGTSGQR	Y
Profilin-1	P62962	SSFFVNGLTLGGQK	Y
Proline-rich acidic protein 1	Q80XD8	ALEPLEK	Y
Prolow-density lipoprotein receptor-related protein 1	Q91ZX7	TNTQPFDLQVYHPSR
Properdin	P11680	LVVEEK
Proprotein convertase subtilisin/kexin type 9	Q80W65	GTSLHSLR
Proteasome activator complex subunit 2	P97372	DEAAYGALR	Y
Proteasome subunit alpha type-5	Q9Z2U1	EELEEVIK
Proteasome subunit alpha type-2	P49722	SILYDER
Proteasome subunit alpha type-1	Q9R1P4	THAVLVALK
Proteasome subunit alpha type-6	Q9QUM9	HITIFSPEGR
Proteasome subunit alpha type-4	Q9R1P0	VEIATLTR
Proteasome subunit beta type-1	O09061	EETVPLR
Proteasome subunit beta type-10	O35955	DGVILGADTR
Proteasome subunit beta type-4	P99026	FQIATVTEK
Protein AMBP	Q07456	DSLLQEFK
Protein CTLA-2-alpha	P12399	AYNLNEER
Protein DEK	Q7TNV0	IHFFLSK	Y
Protein disulfide-isomerase	P09103	SNFEEALAAHK	Y
Protein phosphatase 1 regulatory subunit 7	Q3UM45	IEGLQSLVNLR	Y
Protein S100-A11	P31949	DPGVLDR	Y
Protein S100-A9	P31725	SITTIIDTFHQYSR	Y
Protein Z-dependent protease inhibitor	Q8R121	LFDEINPETK
Vitamin K-dependent protein C	P33587	LGEYDLR
Proteoglycan 4	Q9JM99	GFPNVVTSAITLPNIR	Y
Prothrombin	P19221	TTDAEFHTFFNEK
P-selectin	Q01102	GITSLPAPAVR
Pyruvate kinase PKLR	P53657	GDLGIEIPAEK
Pyruvate kinase PKM	P52480	GSGTAEVELK
Radixin	P26043	AFAAQEDLEK	Y
Retinoic acid receptor responder protein 2	Q9DD06	SLQVALEEFHK
Retinol-binding protein 4	Q00724	DPNGLSPETR
Selenoprotein P	P70274	QVSEHIAVYR
Serine protease inhibitor A3C	P29621	FSISTDYSLK	Y
Serine protease inhibitor A3M	Q03734	FSISTDYNLK
Serine protease inhibitor A3N	Q91WP6	AVLDVAETGTEAAAATGVK
Serotransferrin	Q921I1	HQTVLDNTEGK
Serum amyloid A-2 protein	P05367	ESFQEFFGR	Y
Serum amyloid A-1 protein	P05366	GNYDAAQR	Y
Serum amyloid A-4 protein	P31532	NHGLETLQATQK
Serum amyloid P-component	P12246	SQSLFSYSVK	Y
Serum deprivation-response protein	Q63918	GIQNDLTK	Y
Serum paraoxonase/arylesterase 1	P52430	YVYIAELLAHK
Serum paraoxonase/lactonase 3	Q62087	FVYVADVTAK	Y
Sorbitol dehydrogenase	Q64442	AVEAFETAK
SPARC	P07214	LEAGDHPVELLAR	Y
SPARC-like protein 1	P70663	LLAGDHPIELLLR
Spermine oxidase	Q99K82	ISLYSK	Y
Splicing factor 3B subunit 5	Q923D4	WEWLVNQHR	Y
Sulfhydryl oxidase 1	Q8BND5	EFNIAGFPTVR
Superoxide dismutase [Cu-Zn]	P08228	VISLSGEHSIIGR
TBC1 domain family member 10A	P58802	YLPGYYSEK	Y
Tenascin	Q80YX1	FTTDLDSPR	Y
Thioredoxin	P10639	EAFQEALAAAGDK
Thrombospondin-1	P35441	FVFGTTPEDILR
Thrombospondin-4	Q9Z1T2	AFSGLTQNPESIELR	Y
Thyroxine-binding globulin	P61939	AVLHIGEEGTK
Transaldolase	Q93092	LAPALSVK
Transcobalamin-2	O88968	IDSQLVEK
Transforming growth factor beta-1	P04202	LHVEINGISPK
Transketolase	P40142	AVELAANTK	Y
Translocon-associated protein subunit alpha	Q9CY50	GEDFPANNIVK	Y
Transthyretin	P07309	TAESGELHGLTTDEK
Tropomyosin alpha-1 chain	P58771	LVIIESDLER
Tropomyosin alpha-3 chain	P21107	EQAEAEVASLNR	Y
Tyrosine-protein kinase receptor Tie-1	Q06806	VLYVHNSPGAHLFPDK	Y
Ubiquitin-conjugating enzyme E2 N	P61089	TNEAQAIETAR	Y
Ubiquitin-like protein ISG15	Q64339	IGVPAFQQR
UMP-CMP kinase	Q9DBP5	SVDEVFGEVVK	Y
Uromodulin	Q91X17	VLNLGPITR
Uteroglobin	Q06318	LVDTLPQETR
Vascular cell adhesion protein 1	P29533	LHIDQIDSTLK
Vasopressin-neurophysin 2-copeptin	P35455	LVQLAGTR
Vasorin	Q9CZT5	ENHVVLASPEETR
Vinculin	Q64727	ALASQLQDSLK
Vitamin D-binding protein	P21614	VLEPTLK
Vitamin K-dependent protein S	Q08761	FSAEFDFR
Vitronectin	P29788	IYVTGSLSHSAQAK
WD repeat-containing protein 1	O88342	FTIGDHSR	Y
Zinc-alpha-2-glycoprotein	Q64726	VIPGGNR
