# Supplementary material for: NCAM1 and GDF15 are biomarkers of Charcot-Marie-Tooth disease in patients and mice
Source: Brain. 2022 Feb 11;145(11):3999–4015. doi: 10.1093/brain/awac055 (PMC9679171; doi:10.1093/brain/awac055)
Supplement: awac055_Supplementary_Data [file awac055_supplementary_data.zip › brain-2021-01486-File013.xlsx]

## Sheet: Results
	Control	CMT - Demyelinating			PMP22d			CMT - Axonal			GARS & AARS combined			GARS			AARS			DHTKD1			GNE myopathy
Target	mean	mean	log2(FC)	p_val	mean	log2(FC)	p_val	mean	log2(FC)	p_val	mean	log2(FC)	p_val	mean	log2(FC)	p_val	mean	log2(FC)	p_val	mean	log2(FC)	p_val	mean	log2(FC)	p_val
Actin, aortic smooth muscle	55.75	273.865	2.29642	0.150296	295.667	2.40693	0.148696	48.8333	-0.191106	0.51094	53.3182	-0.0643442	0.65195	42	-0.408582	0.265572	56	0.00645502	0.986558	36.6	-0.607128	0.187053	99.9833	0.842716	0.0350385
Adhesion G protein-coupled receptor F5	1.38333	1.51739	0.133444	0.32389	1.51905	0.135018	0.319584	1.3	-0.0896372	0.522929	1.29545	-0.0946904	0.161764	1.15	-0.266515	0.293686	1.21667	-0.185215	0.235895	1.16667	-0.245756	0.111216	1.4	0.017278	0.923051
Adipocyte plasma membrane-associated protein	8.6	9.27826	0.109518	0.593881	9.55238	0.151524	0.464274	8.53333	-0.0112273	0.962916	8.47273	-0.0215102	0.846946	7.375	-0.221694	0.434759	8.95	0.057551	0.853485	3.96667	-1.11641	0.00175523	8.64167	0.00697292	0.971675
Adiponectin	58.1083	69.613	0.260613	0.151485	71.3952	0.297083	0.115842	70.2889	0.274552	0.223185	66.4955	0.194511	0.18968	91.4	0.653449	0.179331	66.6667	0.198221	0.631938	40.2	-0.53155	0.039318	79.875	0.458999	0.150531
Afamin	435.517	474.504	0.123693	0.18778	457.867	0.0721996	0.430504	482.561	0.147984	0.175611	434.709	-0.00267766	0.961971	357.45	-0.284986	0.0192428	484.6	0.154066	0.29513	624.533	0.520051	0.114805	490.033	0.170152	0.169319
Alpha-1-acid glycoprotein 1	7896.73	8570.83	0.118179	0.453492	8627.82	0.127741	0.438182	8273.88	0.0673077	0.625749	8450.32	0.0977505	0.217954	10636.1	0.429648	0.14533	8100.28	0.0367164	0.827147	5595.5	-0.496989	0.0810558	7797.17	-0.018306	0.910247
Alpha-1-antichymotrypsin	1485.03	1639.64	0.142891	0.143045	1641.93	0.144908	0.157664	1558.87	0.0700103	0.421136	1548.85	0.0607102	0.163614	1676.55	0.175008	0.254859	1591.37	0.0997791	0.341949	1408.43	-0.0763959	0.539948	1693.03	0.189123	0.062745
Alpha-1-antitrypsin	18742	19027.7	0.0218243	0.820229	19174.7	0.032932	0.747553	19635.1	0.0671608	0.449255	19507.4	0.0577439	0.31233	22771.2	0.280939	0.21735	18862.2	0.00922049	0.94616	17890.3	-0.0670946	0.682654	18541.2	-0.0155364	0.838608
Alpha-1B-glycoprotein_VAR_018369	1043.46	1220.45	0.226043	0.123007	1247.67	0.25786	0.0759582	1104	0.0813672	0.659258	1041.6	-0.00256534	0.982959	1175.65	0.172086	0.629053	948.533	-0.137603	0.715159	1174.67	0.170878	0.198908	1068	0.0335387	0.841648
Alpha-2-antiplasmin	349.942	426.291	0.284725	0.010454	422.119	0.270535	0.0195624	389.861	0.155846	0.151001	367.791	0.0717714	0.180392	419.2	0.260524	0.125813	369.217	0.0773532	0.57142	467.133	0.41672	0.070712	346.408	-0.0146408	0.88676
Alpha-2-HS-glycoprotein	647.183	949.774	0.55341	0.0502998	971.981	0.586754	0.0540458	689.561	0.091504	0.332288	684.886	0.0816902	0.0851488	722.825	0.159472	0.368007	735	0.18357	0.0883791	656.533	0.0206938	0.86098	741.1	0.195494	0.0666778
Alpha-2-macroglobulin	3625.78	4247.96	0.228481	0.252656	4390.05	0.275949	0.187953	3730.07	0.0409142	0.780006	3668.74	0.0169938	0.811008	4319.6	0.252608	0.334581	3320.75	-0.12678	0.417031	2736.73	-0.405835	0.163864	3215.12	-0.173415	0.317708
Angiotensinogen	494.133	583.017	0.238639	0.24928	595.162	0.268382	0.225794	551.889	0.159477	0.492935	543.623	0.137705	0.449431	784.2	0.666321	0.4515	482.217	-0.0352189	0.840763	373.333	-0.404436	0.0219609	656.042	0.408887	0.115982
Antithrombin-III	11199.4	11478.9	0.0355668	0.83328	11508.7	0.0393027	0.819597	11757.7	0.0701882	0.662276	11681.9	0.0608602	0.44587	13153.1	0.231982	0.353232	11666.3	0.0589246	0.768452	14538.3	0.376442	0.226025	8350.3	-0.42352	0.0176522
Apolipoprotein A-I	36629	34496.2	-0.08655	0.279716	34967.1	-0.0669864	0.403831	34644.9	-0.0803438	0.44243	36015.1	-0.0243848	0.725317	36756.5	0.00501308	0.985152	34293	-0.0950722	0.632675	30902.3	-0.245271	0.193225	37824.3	0.0463283	0.689903
Apolipoprotein A-II	16474.4	17964.6	0.124927	0.347151	18218.7	0.14519	0.291643	16665.8	0.0166632	0.886813	16400.2	-0.00651797	0.917711	13986.6	-0.236182	0.250737	17860.7	0.116559	0.404485	15462.3	-0.0914693	0.495062	18210.2	0.144517	0.250928
Apolipoprotein A-IV	826.108	888.983	0.105824	0.401493	885.424	0.100037	0.442549	979.044	0.245043	0.0788872	901.068	0.125305	0.161354	1052.42	0.349315	0.0839402	950.083	0.201723	0.477623	1067.57	0.369923	0.267711	791.933	-0.060952	0.764225
Apolipoprotein B-100	207.125	217.07	0.0676558	0.653647	221.424	0.0963087	0.528841	195.5	-0.0833331	0.646375	182.641	-0.181492	0.053236	127.45	-0.70057	0.0154197	170.467	-0.281012	0.343471	286.233	0.46669	0.283243	221.3	0.0955018	0.586992
Apolipoprotein C-I	5708.51	5983.51	0.067879	0.637945	6155.04	0.108654	0.465387	5835.98	0.031862	0.800285	5728.06	0.00493371	0.948757	5358.62	-0.091251	0.453723	6013.47	0.0750831	0.771697	6188.57	0.116491	0.377568	5430.05	-0.0721483	0.622536
Apolipoprotein C-II	1333.66	1562.63	0.228588	0.28529	1600.12	0.262794	0.236679	1401.53	0.0716169	0.752408	1288.29	-0.0499358	0.697499	884.9	-0.591803	0.0755366	1466.47	0.136955	0.718335	1978.67	0.569139	0.124313	1219.44	-0.129168	0.623365
Apolipoprotein C-III	4523.13	5578.05	0.302438	0.246337	5821.94	0.364177	0.183238	4531.64	0.00271215	0.987345	4369.48	-0.0498603	0.599634	3448.47	-0.391364	0.0116232	4676.18	0.048009	0.873749	5279.63	0.223115	0.475452	4194.94	-0.108672	0.546854
Apolipoprotein C-IV	67.1917	81.4652	0.277902	0.359247	85.4619	0.346999	0.267555	79.3389	0.239746	0.423081	63.7591	-0.0756513	0.645017	38.825	-0.791296	0.234481	73.5167	0.129789	0.763746	156.833	1.22288	0.00664871	77.2667	0.201564	0.617857
Apolipoprotein D	1083.58	1231.7	0.184841	0.125711	1266.27	0.224777	0.0659847	1096.17	0.0166571	0.90971	1096.6	0.0172273	0.862161	1141.45	0.0750576	0.766061	1092.73	0.0121313	0.971142	976.733	-0.149773	0.547713	1006.25	-0.106821	0.478285
Apolipoprotein E	540.683	653.843	0.274161	0.038734	666.024	0.30079	0.0328635	698.394	0.369258	0.0100479	610.477	0.175154	0.0929655	603.325	0.158151	0.163893	754.833	0.481374	0.161822	670.133	0.309664	0.211304	545.3	0.0122663	0.932114
Apolipoprotein F	157.117	170.835	0.120766	0.357158	178.529	0.184319	0.152222	145.261	-0.113188	0.279139	158.091	0.00891818	0.858225	166.725	0.0856342	0.539806	154.283	-0.026254	0.860679	105.533	-0.574137	0.00125431	161.242	0.0373884	0.78764
Apolipoprotein L1	294.408	343.17	0.221103	0.150362	344.305	0.225868	0.157171	316.428	0.104058	0.41171	299.736	0.0258756	0.671517	338.4	0.200911	0.181192	284.617	-0.0487984	0.719955	326.733	0.150295	0.496636	345.167	0.229475	0.0965007
Apolipoprotein M	294.4	277.639	-0.0845668	0.44222	283.048	-0.0567329	0.597617	287.85	-0.0324605	0.764196	288.327	-0.0300704	0.629496	245.225	-0.263672	0.048931	304.917	0.0506373	0.773055	273.333	-0.107116	0.304438	285.733	-0.0431083	0.728059
Apolipoprotein(a)	184.367	290.635	0.65663	0.33334	314.624	0.77105	0.253322	244.011	0.404369	0.53484	186.668	0.0178982	0.963892	219.65	0.252629	0.789577	169.283	-0.123138	0.917972	254.167	0.463197	0.443662	234.575	0.347471	0.663093
Attractin	78	80.0522	0.0374665	0.645108	78.9	0.0165512	0.845756	79.1167	0.0205075	0.806833	75.7091	-0.0430076	0.332782	69	-0.176878	0.319957	75.6	-0.0450879	0.702885	91.4667	0.229772	0.0553996	82.1083	0.0740545	0.477948
Beta-2-glycoprotein 1	961.733	1191.33	0.30886	0.045206	1193.67	0.311697	0.0537739	1164.84	0.276428	0.0518012	1044.61	0.119254	0.0919595	962.125	0.000587419	0.996934	1265.35	0.395828	0.0139517	1473.97	0.615995	0.0334009	1231.03	0.356161	0.0228108
Beta-2-microglobulin	48.075	52.8826	0.137506	0.429366	53.8048	0.162447	0.366801	51.9056	0.110602	0.527457	50.9273	0.0831516	0.455854	68	0.500248	0.299494	45.25	-0.0873691	0.611581	56.1333	0.223571	0.278181	41.5667	-0.20986	0.187137
Beta-Ala-His dipeptidase	58.1583	55.8478	-0.0584848	0.732615	55.9048	-0.0570148	0.738942	52.9556	-0.135204	0.508585	56.1682	-0.0502328	0.691652	52.175	-0.156627	0.786254	54.85	-0.0844943	0.784757	46.2333	-0.331053	0.0569561	56.4583	-0.0427994	0.807412
Biotinidase	55.0583	65.687	0.254646	0.0291838	65.8524	0.258275	0.0283034	60.0611	0.12547	0.324555	56.35	0.0334547	0.625596	47.8	-0.20395	0.372194	64.6333	0.231317	0.0894588	71.0667	0.368212	0.00771594	63.2417	0.199914	0.126205
C4b-binding protein alpha chain	2729.23	2900.33	0.0877194	0.39293	2925.24	0.100058	0.342725	2768.81	0.0207709	0.844177	2734.87	0.00297795	0.962847	2517.45	-0.116533	0.525774	2891.1	0.0831228	0.649666	2776.63	0.0248409	0.814087	3006.12	0.139405	0.271158
Cadherin-5	23.9583	23.513	-0.0270663	0.847715	23.2762	-0.0416726	0.777195	23.1	-0.0526347	0.752914	24.1591	0.0120386	0.896403	25.75	0.104045	0.66254	23.5	-0.0278668	0.925382	24.0667	0.00650879	0.987983	19.1917	-0.320048	0.0664541
Carbonic anhydrase 1	7.525	15.2826	1.02213	0.037235	14.7571	0.97165	0.0684783	16.15	1.10177	0.0578814	8.62273	0.196453	0.338525	6.9	-0.125095	0.849585	11.9667	0.669258	0.204742	32.9	2.12832	0.254777	31.575	2.06902	0.145831
Carboxypeptidase B2	50.8917	54.4609	0.0977906	0.210167	54.7667	0.105869	0.184858	54.6889	0.103818	0.178872	52.8909	0.0555903	0.23792	50.325	-0.0161542	0.889653	58.6	0.203471	0.120601	52.9333	0.0567471	0.404841	54.525	0.0994884	0.412212
Carboxypeptidase N catalytic chain	69.275	73.9261	0.0937487	0.309911	72.7333	0.0702819	0.447106	62.9	-0.139275	0.233923	67.2182	-0.0434833	0.453545	62.425	-0.150211	0.482222	66.3	-0.0633259	0.672258	46.5333	-0.57407	0.000202225	73.8417	0.0921003	0.442883
Carboxypeptidase N subunit 2	299.933	308.048	0.0385125	0.74264	298.176	-0.0084768	0.942368	271.9	-0.141566	0.25001	286.318	-0.0670226	0.277745	250.575	-0.259399	0.0660844	282.917	-0.0842647	0.643927	241.4	-0.313216	0.12537	313.092	0.0619432	0.629917
Cartilage acidic protein 1	10.1	9.56522	-0.0784856	0.62607	9.57143	-0.0775491	0.641261	9.76667	-0.0484171	0.785273	10.3773	0.039072	0.69776	9.45	-0.0959691	0.73118	11.55	0.193538	0.507027	8.5	-0.248821	0.572371	7.75833	-0.380537	0.0394973
CD5 antigen-like	435.9	425.039	-0.0364015	0.863409	416.167	-0.0668358	0.757206	482.878	0.147661	0.557494	476.25	0.127722	0.404619	707.4	0.698529	0.225262	402.85	-0.113754	0.700223	522.467	0.261342	0.651321	531.758	0.286774	0.22175
cDNA FLJ53327, highly similar to Gelsolin (NOT REVIEWED)	438.308	452.265	0.0452229	0.769134	443.414	0.0167091	0.91427	450.933	0.0409681	0.791554	450.382	0.0392025	0.630672	457.2	0.0608793	0.79086	469.983	0.100663	0.629427	459.833	0.0691649	0.66638	420.675	-0.05924	0.745735
Ceruloplasmin	1088.04	1232.38	0.179711	0.173244	1253.41	0.20413	0.132164	1241.26	0.190066	0.234217	1208.91	0.151977	0.111778	1653.45	0.603746	0.125846	1154.3	0.0852844	0.579471	875.4	-0.31372	0.0677211	1192.88	0.132709	0.330765
Cholinesterase	36.9417	39.6565	0.102309	0.325258	38.9857	0.0776966	0.465885	37.9778	0.0399065	0.754937	34.6409	-0.0927722	0.133354	24.9	-0.569103	0.01869	36.5333	-0.0160356	0.88373	47.6333	0.366723	0.233631	32.825	-0.170454	0.182698
Clusterin	1534.15	1582.52	0.0447818	0.449639	1596.95	0.0578817	0.335298	1501.15	-0.0313714	0.609507	1527.55	-0.00621565	0.842686	1575.88	0.0387136	0.50879	1482.15	-0.0497481	0.627183	1479.97	-0.0518749	0.39435	1629.42	0.0869234	0.253801
Coagulation factor X	83.1167	89.9565	0.11409	0.283379	90.181	0.117685	0.274954	89.6778	0.109613	0.302682	84.7864	0.0286945	0.617544	76.875	-0.112623	0.414287	93.4	0.168285	0.255172	87	0.0658776	0.744828	86.3333	0.0547799	0.608097
Coagulation factor XI	14.025	14.6696	0.0648253	0.736889	14.919	0.0891547	0.652102	13.5889	-0.0455733	0.843506	14.1	0.00769439	0.941183	12.675	-0.146015	0.739191	15.2	0.116071	0.606218	9.46667	-0.567072	0.170269	17.1833	0.293009	0.227024
Coagulation factor XII	317.092	299.17	-0.0839365	0.547287	306.762	-0.0477806	0.732388	269.967	-0.232119	0.174012	289.432	-0.131676	0.14302	281.375	-0.172406	0.702203	239.483	-0.404975	0.0115461	163.167	-0.958554	0.00883064	294.317	-0.107531	0.493113
Coagulation factor XIII A chain	8.84167	14.2	0.683501	0.270081	15.1571	0.777608	0.232655	7.69444	-0.200501	0.306707	8.36818	-0.0794041	0.461097	9.85	0.155805	0.692194	6.43333	-0.458752	0.0477677	7.4	-0.256793	0.363864	6.65833	-0.409157	0.123225
Coagulation factor XIII B chain	70.8917	76.6652	0.112956	0.334141	77.019	0.119599	0.317571	69.9889	-0.0184901	0.872983	69.3227	-0.0322876	0.575984	65.75	-0.108625	0.541295	68.5667	-0.0481087	0.737429	65.3	-0.118533	0.457341	69.0583	-0.0378005	0.785999
Complement C1q subcomponent subunit A	74.1083	92.1826	0.314859	0.000268973	92.7	0.322934	0.000283282	84.35	0.186752	0.110074	81.4818	0.136842	0.0906934	93.75	0.339183	0.377858	88.05	0.248687	0.132565	86.4333	0.221952	0.0835747	87.675	0.24253	0.0136356
Complement C1q subcomponent subunit B	49.2	79.7478	0.696787	0.00487673	82.1095	0.738891	0.00528599	55.3056	0.168766	0.081265	52.1864	0.0850146	0.125319	56.325	0.195117	0.221355	55.4	0.171228	0.295464	58.4667	0.248956	0.003063	64.25	0.385038	0.00137677
Complement C1q subcomponent subunit C	108.65	172.509	0.666981	0.0206223	176.281	0.698188	0.024777	124.039	0.191104	0.108992	120.041	0.143838	0.0750769	142.55	0.39178	0.318552	127.817	0.234388	0.0968633	119.867	0.141742	0.445731	129.075	0.248521	0.015895
Complement C1r subcomponent	160.1	186.226	0.218082	0.00592697	186.962	0.223771	0.00595328	170.017	0.0867029	0.259146	164.768	0.0414644	0.361217	155.175	-0.0450772	0.647766	180.5	0.173026	0.177089	160.167	0.000600622	0.992613	177.425	0.148236	0.130298
Complement C1r subcomponent-like protein	30.1083	34.687	0.20423	0.0673649	35.0143	0.217781	0.0541744	30.0167	-0.00439907	0.975439	31.3955	0.0603929	0.406151	35.3	0.229505	0.158698	31.3667	0.0590694	0.789412	20.3667	-0.563953	0.0867581	35.4917	0.237317	0.0799691
Complement C1s subcomponent	222.075	240.526	0.115146	0.163992	237.405	0.0963019	0.24277	224.011	0.0125233	0.890931	224.859	0.0179742	0.710983	217.5	-0.0300316	0.805458	235.333	0.0836587	0.539195	196.933	-0.17334	0.21633	238.583	0.103446	0.361663
Complement C2	46.0083	54.7217	0.250219	0.0110324	54.8476	0.253534	0.0142348	48.7667	0.0840002	0.405432	45.9682	-0.00125959	0.984806	55.05	0.258847	0.0345399	39.8333	-0.207919	0.316165	51.0667	0.150487	0.141708	55.875	0.280308	0.00573275
Complement C3	3436.14	4205.2	0.291385	0.00324494	4198.9	0.289222	0.00563287	4135.88	0.267406	0.00666569	3689.7	0.102714	0.0924524	3978.47	0.211426	0.236004	4004.3	0.220761	0.236165	4602.2	0.421534	0.147653	4037.59	0.232705	0.11921
Complement C5	143.492	161.543	0.170956	0.0476158	162.238	0.177146	0.049868	155.95	0.120117	0.0893332	149.923	0.0632521	0.0959416	158.425	0.142833	0.261555	157.117	0.130869	0.154788	145	0.0150859	0.86056	161.725	0.172576	0.0851182
Complement component C8 alpha chain	146.067	160.526	0.136181	0.116321	159.152	0.123782	0.166857	158.833	0.120887	0.180816	150.745	0.0454875	0.411765	146.575	0.00501207	0.975856	162.883	0.157212	0.323146	154.867	0.0843997	0.375337	161.8	0.147585	0.148343
Complement component C8 beta chain	129.742	142.961	0.139978	0.108174	142.348	0.133776	0.140087	145.706	0.167414	0.0708039	136.768	0.0760908	0.237796	129.625	-0.00129789	0.995248	155.583	0.262046	0.1414	138.133	0.0904196	0.35025	142.633	0.136669	0.194377
Complement component C9	324.25	381.909	0.236121	0.167793	387.086	0.255546	0.160537	348.639	0.104627	0.407356	346.736	0.0967326	0.152194	417.4	0.364324	0.0080612	344.6	0.0878161	0.648489	246.267	-0.396885	0.036716	354.367	0.128136	0.398803
Complement factor B	846.125	1009.02	0.254008	0.0392018	1001.42	0.243103	0.0537974	992.15	0.229687	0.0614727	918.755	0.118809	0.06357	1053.1	0.3157	0.061465	974.45	0.203717	0.226463	787.367	-0.103835	0.424437	1107.11	0.387854	0.00721913
Complement factor H	965.217	1199.1	0.313027	0.0012909	1181.92	0.292206	0.00362196	1211.85	0.328286	0.000422245	1051.43	0.123424	0.0181487	1127.8	0.224587	0.25008	1172.93	0.281196	0.03578	1245.8	0.368148	0.0655022	1173.6	0.282016	0.0254136
Complement factor I	250.217	285.874	0.192201	0.0327798	284.133	0.18339	0.0525755	275.4	0.138351	0.0964159	261.582	0.0640844	0.205779	274.85	0.135467	0.413869	275.467	0.1387	0.345484	254.067	0.0220292	0.802251	273.567	0.128715	0.293871
Complement_C4	2917.18	3249.37	0.155582	0.310191	3186.01	0.127177	0.420595	3256.91	0.158928	0.284171	3157.45	0.114182	0.160218	3512.78	0.268035	0.271014	3401.08	0.221418	0.3062	2941.07	0.0117634	0.944953	3242.54	0.152549	0.395198
Cystatin-C	22.525	23.6	0.0672598	0.57629	23.1952	0.0423015	0.739324	22.25	-0.0177218	0.856047	22.3091	-0.0138954	0.783525	22.2	-0.0209674	0.909315	21.95	-0.0373062	0.76702	25.7667	0.193979	0.162295	22.7583	0.0148678	0.865907
Extracellular matrix protein 1	25.3583	25.8522	0.0278257	0.887675	25.1524	-0.011765	0.952912	26.5	0.0635324	0.739223	25.9636	0.0340325	0.724882	28.375	0.16216	0.460134	25.5667	0.0118041	0.965606	31.9667	0.334108	0.167835	19.2083	-0.400728	0.102131
Fibronectin	742.35	785.065	0.080713	0.618395	767.057	0.0472345	0.778055	852.056	0.198848	0.234117	757.755	0.0296311	0.762993	579.275	-0.357851	0.105133	907.55	0.289878	0.249431	1005.03	0.437072	0.114049	1010.38	0.444731	0.0201912
Fibulin-1	66.8167	74.5304	0.157622	0.162316	73.6476	0.140431	0.223348	71.4222	0.096165	0.43157	69.5091	0.0569937	0.494252	84.4	0.337035	0.266596	64.9667	-0.0405083	0.851638	72.3667	0.115117	0.287279	71.825	0.104278	0.396439
Ficolin-3	120.1	135.452	0.173547	0.280795	132.776	0.14476	0.371241	151.85	0.338411	0.0527391	126.2	0.0714758	0.433918	120.8	0.0083843	0.981639	142	0.241655	0.161863	185.933	0.630549	0.0557102	130.5	0.119814	0.611306
Gelsolin	512.692	480.822	-0.0925893	0.221093	478.348	-0.100032	0.195386	499.667	-0.0371255	0.65464	517.927	0.0146581	0.756345	498.925	-0.0392685	0.833556	541.067	0.0777149	0.498968	491.733	-0.0602153	0.425321	465.233	-0.140137	0.122085
Glutathione peroxidase 3	63.4917	57.8913	-0.133221	0.189125	57.4333	-0.144679	0.161949	59.4444	-0.0950253	0.334053	62.6909	-0.018311	0.725769	66.05	0.0569913	0.665923	58.85	-0.109525	0.475339	59.7333	-0.088031	0.550426	65.65	0.0482278	0.642333
Haptoglobin	21366.7	28013.7	0.390773	0.0333995	28496.5	0.415422	0.0283905	22205	0.0555198	0.814933	21813.6	0.0298675	0.818072	16389.7	-0.382575	0.456908	26323.5	0.300989	0.332385	9302.5	-1.19967	0.0463684	22731.2	0.0893109	0.726593
Hemoglobin subunit alpha	280.375	354.296	0.337596	0.176583	325.305	0.214434	0.377913	463.133	0.72407	0.0817246	307.495	0.133207	0.40263	276.425	-0.0204696	0.960709	382.45	0.447913	0.323106	768.167	1.45406	0.280478	656.508	1.22746	0.0837424
Hemopexin	8219.42	9174.44	0.158584	0.03689	9124.71	0.150743	0.0492091	9007.76	0.132133	0.077486	8482.53	0.0454589	0.246252	8944.2	0.121916	0.168196	8700.98	0.0821424	0.465641	9390.53	0.192171	0.0506776	9512.96	0.210858	0.00793673
Heparin cofactor 2	658.15	761.674	0.210757	0.0788122	768.033	0.222752	0.0731972	679.122	0.0452548	0.720598	668.323	0.0221285	0.742812	616.1	-0.0952519	0.690654	723.483	0.136543	0.414762	504.1	-0.384706	0.0113525	748.442	0.185473	0.144271
Histidine-rich glycoprotein	661.942	666.352	0.00958077	0.944225	652.395	-0.0209578	0.88139	687.522	0.0547023	0.681685	675.909	0.0301251	0.723913	563.375	-0.232609	0.337768	778.867	0.234672	0.304679	710.033	0.101183	0.39671	683.017	0.0452167	0.760896
Hyaluronan-binding protein 2	145.617	147.339	0.0169651	0.876578	147.638	0.0198895	0.8593	146.628	0.00998295	0.926509	148.845	0.0316397	0.5757	152.775	0.069233	0.712604	152.683	0.0683671	0.628285	123.067	-0.242735	0.059066	155.933	0.0987539	0.438152
Ig gamma-1 chain C region	8369.52	8864.97	0.0829692	0.622518	9212.81	0.138496	0.399181	10892.9	0.380171	0.250984	9880.52	0.239441	0.372536	16435.2	0.973567	0.409231	8532.75	0.027865	0.933379	13645.7	0.705225	0.0156415	11595.8	0.470381	0.0477682
Ig mu chain C region	3837.46	4214.48	0.135203	0.630351	4252.47	0.148149	0.606898	4493.74	0.227765	0.483918	4131.92	0.106662	0.539083	6349.32	0.726452	0.210481	3242.58	-0.243007	0.468441	5400.4	0.492915	0.39791	6118.73	0.673082	0.0620013
Ig mu heavy chain disease protein and Ig mu chain C	4962.91	5577.17	0.168346	0.542756	5620.5	0.179514	0.526756	5930.2	0.256895	0.432384	5417.16	0.126352	0.472491	8465.02	0.770329	0.195719	4293.77	-0.208942	0.522577	7022.97	0.500895	0.4083	8032.43	0.694651	0.0564612
IgGFc-binding protein	5.29167	5.35217	0.0164028	0.949914	5.49524	0.0544598	0.838154	5.21667	-0.0205939	0.938792	4.98636	-0.0857341	0.503842	5.075	-0.0603144	0.897321	4.31667	-0.293804	0.34733	4.83333	-0.130704	0.798602	6.51667	0.300412	0.19175
Immunoglobulin kappa variable 4-1	483.883	612.504	0.340061	0.0434697	615.762	0.347713	0.0385994	533.656	0.14125	0.448724	535.195	0.145407	0.119462	677.475	0.485508	0.0332479	542.967	0.166204	0.482927	609.8	0.333677	0.118855	657.083	0.441417	0.0169158
Insulin-like growth factor-binding protein 3	69.55	74.8174	0.105323	0.319577	74.5571	0.100296	0.362592	74.1833	0.0930446	0.444156	75.1273	0.111286	0.127061	89.55	0.364643	0.0692027	76.6667	0.140549	0.51224	70.2	0.0134205	0.948908	81.7667	0.233462	0.0437171
Insulin-like growth factor-binding protein complex acid labile subunit	68.9667	77.8174	0.174193	0.177862	78.2238	0.181709	0.175978	73.8556	0.0988072	0.476541	75.1864	0.124572	0.0853094	89.375	0.373972	0.0432725	78.1667	0.180654	0.377072	68.3	-0.0140137	0.96279	85.5667	0.31115	0.0294539
Inter-alpha-trypsin inhibitor heavy chain H1	4538.58	6620.8	0.544764	0.100527	6022.9	0.408215	0.160567	5768.96	0.346069	0.295378	5469.05	0.269047	0.258059	9475.77	1.062	0.266176	4658.82	0.0377215	0.8985	4475.53	-0.0201824	0.937109	8109.05	0.837291	0.190632
Inter-alpha-trypsin inhibitor heavy chain H2	1052.32	1197.36	0.186284	0.0200469	1206.14	0.196832	0.0168327	1177.47	0.162124	0.0399839	1107.5	0.0737378	0.118367	1098.05	0.0613748	0.772793	1224.17	0.218231	0.0074899	1156.97	0.136778	0.150413	1169.86	0.152765	0.0630139
Inter-alpha-trypsin inhibitor heavy chain H4	1037.09	1191.5	0.200236	0.0262406	1209.82	0.222254	0.0151439	1110.49	0.0986515	0.372289	1104.07	0.0902859	0.13071	1210.97	0.223626	0.345608	1166.75	0.169952	0.249846	1054.8	0.0244261	0.771717	1254.56	0.274636	0.00802431
Kallistatin	62.225	61.9565	-0.00623817	0.952409	62.8857	0.015238	0.886563	63.6556	0.0327921	0.743932	61.7909	-0.0100997	0.862003	54.75	-0.184635	0.388169	65.6167	0.076568	0.582327	65.6	0.0762015	0.743409	68	0.12804	0.287511
Kininogen-1	1201.46	1351.79	0.170081	0.030567	1353.51	0.171923	0.034478	1405.24	0.226034	0.0042618	1314.13	0.129323	0.00521012	1494.75	0.315118	0.0361962	1419.07	0.240156	0.0543876	1385.33	0.205447	0.00387472	1352	0.170309	0.0516251
Leucine-rich alpha-2-glycoprotein	312.508	395.352	0.339244	0.110848	409.124	0.388643	0.0783526	321.328	0.040151	0.832146	340.523	0.123856	0.276377	473	0.597946	0.139522	308.233	-0.0198718	0.934581	217.667	-0.521774	0.0143587	316.167	0.0167906	0.925301
Lipopolysaccharide-binding protein	38.525	49.6957	0.367325	0.0914137	49.0333	0.347968	0.135568	40.2333	0.0625963	0.689024	41.3591	0.10241	0.194675	50.9	0.401871	0.0334542	40.6667	0.0780518	0.685601	41.0333	0.0910014	0.571309	50.225	0.382611	0.0375016
Myeloblastin	4.25	4.74783	0.159804	0.0289081	4.75238	0.161188	0.0372607	4.47222	0.073529	0.30589	4.43636	0.0619148	0.244976	5.075	0.255945	0.353208	4.38333	0.0445656	0.573558	4	-0.0874628	0.0223687	5.475	0.365396	0.0393982
N-acetylmuramoyl-L-alanine amidase	150.058	149.248	-0.00781352	0.92718	147.581	-0.0240169	0.787701	152.678	0.0249667	0.789424	149.445	-0.00590442	0.925204	110.875	-0.436589	0.00214059	173.933	0.213011	0.119567	158.3	0.0771378	0.574757	150.717	0.00631552	0.939132
Neuropilin-2	31.3167	31.1565	-0.00739648	0.95887	30.9524	-0.0168803	0.909919	28.7611	-0.122811	0.32922	30.1	-0.0571672	0.365037	29.1	-0.105912	0.707941	28.3333	-0.14443	0.24218	33.1	0.0799006	0.42272	26.1833	-0.258282	0.0447557
Phosphatidylcholine-sterol acyltransferase	59.1667	67.2522	0.184796	0.0344833	68.0619	0.202063	0.0262818	63.9778	0.112786	0.181743	61.1773	0.0482112	0.344025	55.95	-0.0806465	0.609724	68.6833	0.215175	0.0989292	64.2	0.117789	0.159222	65.2083	0.140272	0.0778336
Phosphatidylinositol-glycan-specific phospholipase D	39.8917	42.6652	0.096973	0.427111	42.8667	0.103769	0.415133	45.9	0.202407	0.153177	43.2864	0.117825	0.13932	45.15	0.178639	0.429182	48.8333	0.291779	0.216393	35.3333	-0.175058	0.691752	39.65	-0.00876653	0.945973
Phospholipid transfer protein	34.1	33.5609	-0.0229916	0.821039	33.7476	-0.014986	0.885514	32.1111	-0.0866992	0.358869	34.3727	0.0114926	0.817945	37.125	0.122619	0.189824	33.0833	-0.0436671	0.786692	25	-0.447844	0.0448351	33.0083	-0.0469414	0.674737
Pigment epithelium-derived factor	171.133	178.63	0.0618571	0.645442	173.395	0.0189435	0.89256	171.828	0.00584249	0.961623	165.327	-0.0497961	0.372854	138.6	-0.304194	0.0311584	171.533	0.00336816	0.980808	216	0.335911	0.0557338	162.767	-0.0723155	0.635178
Plasma protease C1 inhibitor	1462.25	1550.8	0.0848267	0.429645	1571.78	0.104206	0.352645	1462.03	-0.000213785	0.998203	1485.67	0.0229219	0.675913	1426.2	-0.0360137	0.866256	1572.15	0.104549	0.437989	1173.83	-0.316962	0.0169631	1449.46	-0.0126761	0.893663
Plasminogen	1077.92	1239.59	0.201603	0.0374975	1241.72	0.204088	0.0423047	1207.59	0.163879	0.0713402	1147.3	0.0899859	0.0872734	1224.33	0.18373	0.281355	1234.7	0.195904	0.162695	1132.57	0.0713392	0.459667	1299.11	0.269265	0.00334137
Plastin-2	4.04167	4.74783	0.232317	0.169387	4.52857	0.164106	0.324806	5.16111	0.352731	0.129887	4.72273	0.22467	0.219038	7.3	0.852946	0.299716	4.36667	0.111582	0.577649	5.1	0.335547	0.373022	4.675	0.210016	0.323247
Protein AMBP	507.942	640.343	0.334183	0.0318463	652.981	0.362378	0.0279944	547.528	0.108269	0.332096	538.877	0.0852939	0.0724599	569.475	0.16497	0.244224	580.35	0.19226	0.092161	644.1	0.342622	0.143091	525.775	0.0497827	0.639716
Prothrombin	621.375	660.583	0.0882748	0.222245	658.552	0.083834	0.26901	644.083	0.0517832	0.468411	627.936	0.0151542	0.758448	562.15	-0.144509	0.255989	684.917	0.140464	0.335171	626.867	0.0126944	0.843801	642.983	0.0493171	0.493444
Retinol-binding protein 4	754.5	773.204	0.0353288	0.798362	780.176	0.0482791	0.738161	694.839	-0.118842	0.291586	722.264	-0.0629954	0.280734	610.225	-0.30618	0.0134425	732.483	-0.042725	0.802398	794.5	0.0745263	0.608365	704.858	-0.0981876	0.430038
Serotransferrin	13563.2	14140.7	0.0601546	0.285631	14140.5	0.0601326	0.308147	13683.7	0.0127519	0.844516	13570	0.000722638	0.984121	14065.2	0.0524323	0.74663	13253.5	-0.0333295	0.693944	12154.7	-0.158193	0.194378	13969.2	0.0425516	0.615257
Serum albumin	329880	327438	-0.0107203	0.820768	327097	-0.0122222	0.800365	330489	0.00266046	0.955916	327660	-0.00974375	0.698108	312035	-0.0802335	0.371194	333635	0.0163293	0.768516	339587	0.0418385	0.415898	337991	0.0350428	0.502484
Serum amyloid A-1 and A-2 proteins	30.95	208.987	2.7554	0.0711462	219.238	2.82449	0.081761	44.1389	0.512111	0.0519167	36.6273	0.242979	0.17845	49.375	0.673841	0.276645	39.4833	0.351304	0.48534	28.5333	-0.117291	0.497416	44.7	0.530335	0.169062
Serum amyloid A-4 protein	1352.76	1457.23	0.107321	0.438012	1455.72	0.105833	0.458543	1211.35	-0.159288	0.279082	1250.13	-0.113824	0.137555	1086.55	-0.31615	0.271489	1153.93	-0.229344	0.248337	1063.53	-0.347039	0.0319109	1259.48	-0.103072	0.541908
Serum amyloid P-component	495.983	582.274	0.231406	0.177867	580.6	0.227253	0.199332	537.956	0.117195	0.495576	501.795	0.0168078	0.861224	403.45	-0.297902	0.168348	578.983	0.22323	0.382682	523.6	0.0781735	0.762659	588.433	0.246587	0.230747
Serum paraoxonase/arylesterase 1	674.8	682.174	0.0156796	0.882724	695.267	0.0431065	0.691483	612.3	-0.140221	0.240132	641.864	-0.0721931	0.328278	581.075	-0.215736	0.536722	616.517	-0.13032	0.470144	517.667	-0.382437	0.000804175	618.033	-0.126775	0.264963
Serum paraoxonase/lactonase 3	8.53333	6.78696	-0.330345	0.0330358	6.94286	-0.29758	0.058692	7.71111	-0.146171	0.264782	8.37727	-0.0266288	0.673401	8.3	-0.0399981	0.796683	8.11667	-0.072222	0.703275	6.16667	-0.468619	0.00569448	7.51667	-0.183016	0.270183
Sex hormone-binding globulin	47.225	35.7087	-0.403275	0.0734488	36.9762	-0.352954	0.120063	58.8111	0.316538	0.502547	58.4182	0.306867	0.416658	115.875	1.29495	0.399283	42.5	-0.152088	0.633246	25	-0.917623	0.0256953	48.0333	0.0244851	0.958389
SPARC	26.7583	24.4783	-0.128487	0.537712	24.9	-0.103843	0.622308	21.7722	-0.2975	0.159298	24.7773	-0.110971	0.242262	20.8	-0.363405	0.149544	23.4667	-0.189375	0.435783	19.8667	-0.429638	0.261849	29.3417	0.132963	0.491386
Tetranectin	262.467	229.63	-0.19282	0.087921	226.929	-0.209896	0.0715847	243.656	-0.107291	0.313444	260.373	-0.0115559	0.837344	234.55	-0.162239	0.235957	273.4	0.058879	0.703732	227.067	-0.209018	0.0485219	244.942	-0.099696	0.407535
Thrombospondin-1	43.0917	46.7304	0.116954	0.682276	48.4381	0.168733	0.55185	38.0333	-0.180145	0.556823	41.5545	-0.0524026	0.698326	33.975	-0.342935	0.279432	43.5333	0.0147116	0.963889	32.9	-0.389321	0.563755	47.95	0.154122	0.632645
Thyroxine-binding globulin	89.1083	105.826	0.248063	0.0544251	104.457	0.229279	0.081816	106.6	0.258575	0.0732878	99.8727	0.16453	0.090263	135.3	0.60253	0.141499	97.7833	0.134028	0.378782	97.9667	0.136731	0.387026	105.075	0.237787	0.103147
Transthyretin	490.975	548.083	0.158744	0.337088	558.49	0.185883	0.273703	517.9	0.077024	0.668426	502.236	0.0327169	0.738197	608.85	0.310437	0.252819	453.683	-0.113964	0.680536	641.333	0.385425	0.0144385	513.742	0.0653935	0.779206
Vasorin	6.53333	6.85652	0.0696576	0.500609	6.70476	0.0373669	0.732057	6.99444	0.0983902	0.224803	6.91364	0.0816255	0.0618999	6.75	0.0470683	0.618499	7.78333	0.252569	0.0466932	6.93333	0.0857299	0.721549	6.80833	0.0594824	0.557937
Vitamin D-binding protein	3346.31	3607.57	0.108459	0.188547	3663.54	0.130667	0.117302	3624.53	0.115223	0.188313	3502.71	0.0659027	0.272292	3890	0.2172	0.479155	3557.33	0.0882258	0.356959	3166.9	-0.0794991	0.260569	3622.05	0.114236	0.237312
Vitamin K-dependent protein C	35.7167	39.187	0.133776	0.174568	39.4381	0.142992	0.174632	36.8056	0.0433261	0.571213	35.2864	-0.0174867	0.718291	29.975	-0.252838	0.0278206	37.9667	0.0881359	0.515318	38.9667	0.125643	0.228911	39.6833	0.151936	0.182434
Vitamin K-dependent protein S	174.492	184.335	0.0791702	0.290986	184.657	0.0816909	0.287739	179.85	0.043636	0.648043	174.877	0.00318467	0.961273	140.1	-0.316701	0.105041	198.833	0.188401	0.263033	183.3	0.0710486	0.304699	182.233	0.0626287	0.55532
Vitronectin	1726.5	2075.13	0.265355	0.00240704	2067.79	0.260236	0.00515453	2014.86	0.222826	0.0130354	1818.36	0.0747868	0.232446	1940.35	0.168467	0.605965	1920.75	0.153819	0.171929	2304.27	0.416457	0.00399692	2232.37	0.370724	0.00190492
Zinc-alpha-2-glycoprotein	406.508	428.404	0.0756882	0.434468	430.176	0.0816427	0.408876	432.583	0.0896932	0.212282	428.441	0.0758113	0.0240652	456.375	0.166935	0.0711874	453.683	0.158401	0.0458948	459.033	0.175314	0.0309602	428.358	0.0755332	0.409677

## Sheet: PeptideSequences
Protein Name	Peptide Sequence	QC-A_01	QC-A_02	QC-A_03	QC-B_01	QC-B_02	QC-B_03	QC-C_01	QC-C_02	QC-C_03	std A	std B	std C	std D	std E	std F	std G	std H
60 kDa heat shock protein mitochondrial	GIIDPTK	25.591	24.491	20.661	290.59	304.34	272.11	2575.3	2693.1	2879.3	5.5093	11.524	26.815	113.32	216.22	887.04	2279.3	5588.5
72 KDa type IV collagenase	IDAVYEAPQEEK	24.368	23.935	23.243	290.62	295.75	320.41	2887.2	2939.6	2851.8	5.6855	15.96	32.677	123.88	235.13	1176.1	2467.8	5783
78 kDa glucose-regulated protein	ITPSYVAFTPEGER	72.947	69.106	69.504	823.82	931.88	962.21	9730.8	8436.5	10236	0	39.641	80.128	397.46	820.29	2969	7894.7	17538
A disintegrin and metalloproteinase with thrombospondin motifs 2	IILLSYGK	6.8637	6.9631	6.9482	95.659	88.997	96.725	839.93	915.79	866.88	1.7058	3.964	7.5097	35.059	73.06	299.2	709.86	1698.1
A disintegrin and metalloproteinase with thrombospondin motifs 20	IPAGATNVDIR	6.3777	3.9582	7.1945	39.541	38.494	41.394	392.5	382.41	406.01	0.63526	2.6682	5.1572	16.294	28.065	135.59	312.34	914.58
A disintegrin and metalloproteinase with thrombospondin motifs 9	LYNPDVR	50.882	58.067	69.206	706.29	879.53	793.36	8815.3	7632.9	7157.6	14.414	36.897	82.937	267.86	735.17	2520.8	5810	15057
Actin, aortic smooth muscle	SYELPDGQVITIGNER	162.59	156.94	164.25	1891.9	2037.5	1933.6	20387	18390	20099	38.319	93.683	190.93	788.63	1515.3	6687.3	17504	39682
Adhesion G protein-coupled receptor F5	DVIVHPLPLK	2.2396	1.5794	2.3547	23.644	28.969	25.793	241.92	280.58	271.72	0.48874	1.4578	2.105	9.8981	20.031	98.428	227.86	575.84
Adipocyte plasma membrane-associated protein	LLEYDTVTR	22.666	24.04	21.45	271.39	283.51	281.04	2558.4	2598.8	2533	4.7719	14.148	24.261	105.64	216.85	918.14	2170.4	5063.5
Adiponectin	IFYNQQNHYDGSTGK	23.288	23.026	21.628	282.38	272.06	325.81	2851.1	3368.4	2987.9	5.8918	14.375	24.096	116.92	258.09	1034.6	2645.9	5875.5
ADM	LDVASEFR	18.03	22.372	22.259	303.13	249.99	259.42	2543.2	2440.6	2557.7	5.1475	10.687	23.492	100.9	185.27	966.94	2184.8	4791.5
Afamin	DADPDTFFAK	161.88	170.1	159.67	1992.7	2054.1	2092.1	19676	22855	20163	42.058	93.411	198.67	909.62	1573.4	7580.7	16616	0
Alpha-1-acid glycoprotein 1	NWGLSVYADKPETTK	506.94	599.9	556.65	8018.1	7786.8	8690.9	74004	69302	67861	0	310.13	723.4	2934.7	6116.6	26592	58259	0
Alpha-1-antichymotrypsin	EIGELYLPK	93.398	95.831	94.632	1382.3	1258	1323.2	11393	12487	12901	24.238	61.775	129.11	525.94	962.97	4352.3	10637	25673
Alpha-1-antitrypsin	SVLGQLGITK	177.32	172.89	176.29	2484	2579.8	2861.7	24938	24374	24118	0	96.384	234.53	927.62	1879	8100.5	18941	47647
Alpha-1B-glycoprotein_VAR_018369	LETPDFQLFK	239.87	240.93	238.73	2911.1	2992.6	3055.6	27974	27992	27859	56.41	139.33	279.7	1220.8	2467.3	9645.4	22806	0
Alpha-2-antiplasmin	LGNQEPGGQTALK	144.76	131.76	144.16	1659.4	1678.6	1904.4	15495	15776	14185	30.537	78.43	158.92	623.63	1296.1	6112.6	12492	30888
Alpha-2-HS-glycoprotein	FSVVYAK	128.43	120.6	119.26	1529.5	1344.1	1541.1	13794	13605	13854	28.019	74.774	152.21	631.54	1203.7	5033	11839	29902
Alpha-2-macroglobulin	AIGYLNTGYQR	203.66	210.62	168.6	2771.1	2214.5	2615.6	22285	23566	23102	50.074	102.26	232.27	1035.6	1963.4	8651	18986	0
Angiogenin	DINTFIHGNK	16.216	16.384	17.252	198.84	208.23	200.73	0	0	0	3.7783	10.834	19.27	80.703	178.53	646.32	0	0
Angiopoietin-related protein 3	DLVFSTWDHK	265.27	273.94	281.13	3471.9	3459.4	3445	34951	33193	32885	67.567	149.94	329.43	1365.9	2715	12074	26589	0
Angiotensinogen	ALQDQLVLVAAK	249.13	247.29	228.85	3368.9	3218.3	2840.6	27989	30928	29168	56.069	137.59	261.97	1164.7	2353.1	9723.3	23767	60255
Antithrombin-III	DDLYVSDAFHK	127.52	200.11	147.53	1573.5	1417	1493.2	16955	18549	14077	0	0	169.76	763.66	1216.9	5438.3	13514	36020
Apolipoprotein A-I	ATEHLSTLSEK	566.52	580.9	534.1	6719.9	7173	7199.2	69146	60170	67982	121.86	312.25	705.88	2795	5520.7	18601	54578	125200
Apolipoprotein A-II	SPELQAEAK	483.79	452.43	556.48	6029.3	5943	6292	60186	67636	66411	0	277.02	553.78	2743.5	5144.9	22250	49786	138380
Apolipoprotein A-IV	LGEVNTYAGDLQK	98.176	103.89	120.86	1629.5	1421.6	1468.1	16285	14172	14238	27.817	67.975	164.91	550.13	1034.5	5457.3	11928	28827
Apolipoprotein B-100	FPEVDVLTK	34.515	32.262	33.282	382.57	409.53	407.33	3582.7	3781.9	3657.2	0	0	39.835	159.91	311.93	1317.3	3125.8	0
Apolipoprotein C-I	EWFSETFQK	236.94	225.86	256.42	3085.5	3260	3009.2	30769	30803	29482	55.566	143.17	291.86	1150.8	2342.6	9849.5	23957	60883
Apolipoprotein C-II	TYLPAVDEK	34.79	37.243	35.642	428.08	470.04	422.92	4172.3	4505.1	4048.4	7.8251	21.482	39.66	157.29	332.39	1415.1	3512.5	9041.4
Apolipoprotein C-III	GWVTDGFSSLK	217.4	228.73	222.27	2846.3	2662	2543.2	24436	25837	25342	50.295	129.09	259.09	1088.1	2179	8875.2	21634	52154
Apolipoprotein C-IV	ELLETVVNR	39.899	41.448	40.214	556.68	555.34	545.68	5883.1	5427.3	5655.3	0	24.144	43.844	226.42	442.03	2088.2	4304.2	11040
Apolipoprotein D	NILTSNNIDVK	172.39	129.57	163.28	2087.4	1738.3	1806.3	18674	20656	19608	38.86	91.185	176.35	828.74	1610.6	7085.2	16097	37699
Apolipoprotein E	LGPLVEQGR	55.386	54.359	54.778	667.16	640.34	569.02	6185.4	5639	5470.9	0	0	61.848	237.43	469.46	2039.8	4946.6	12315
Apolipoprotein F	SGVQQLIQYYQDQK	28.207	22.533	26.002	147.72	161.49	150.66	1375	1458.8	1520.5	0	6.0016	17.259	64.123	107.16	508.47	1236.7	3236.7
Apolipoprotein L1	VAQELEEK	53.002	47.501	44.257	645.67	539.29	566.87	6675.6	5155.1	4996.9	11.107	30.38	60.006	284.26	429.13	1971.7	4789.5	11974
Apolipoprotein M	AFLLTPR	28.551	26.744	28.078	354.52	367.57	366.31	3803.9	3728	3550.1	0	16.017	32.682	138.35	318.72	1229.5	3272.3	7624.4
Apolipoprotein(a)	GTYSTTVTGR	203.68	181.33	207.76	2636.7	2188.9	2249.4	21036	20675	21611	46.985	128.34	244.23	971.29	2072.9	8982.7	17672	56520
Aromatase	NMLEMIFTPR	222.37	217.13	220.67	2864.2	2821.6	2790.7	26419	26246	26173	51.887	129.27	259.27	1099.2	2212.4	9048.7	21917	54893
Atrial natriuretic peptide receptor 1	ITDYGLESFR	20.723	24.868	22.623	345.53	284.28	330.73	3035	3177.7	3111.5	5.9114	13.617	33.329	99.145	251.61	1083.2	2741.5	5583.2
Attractin	SVNNVVVR	29.71	27.379	25.594	319.63	289.48	344.49	2622.5	2492.6	3163.8	5.1572	13.682	25.855	110.82	199.52	1029.7	2172.1	5587.7
Autism susceptibility gene 2 protein	ALSLASSSGSDK	16.156	12.156	15.911	158.18	164.53	160.27	1786.1	1848.6	1714.5	3.0379	7.3927	16.141	65.935	134.69	546.03	1343.6	2658.8
B-cell scaffold protein with ankyrin repeats	LTIVHHPGGK	0	0	0	865.84	858.95	803.18	7659	8735.6	8977.9	0	34.269	82.594	325.71	650.66	2975.7	6778.7	16593
Beta-2-glycoprotein 1	ATVVYQGER	92.199	105.22	95.697	1704.3	1608.5	1552.4	15106	15558	16557	0	61.244	146.57	669.4	1362.1	4653.6	10715	30555
Beta-2-microglobulin	VNHVTLSQPK	15.502	12.906	13.297	168.08	217.4	216.24	1754.8	1909	1890.3	3.6237	9.4648	15.859	77.09	145.81	656.08	1660.5	3864.5
Beta-Ala-His dipeptidase	ALEQDLPVNIK	58.43	65.323	62.773	836.68	815.13	822.44	7990.9	7868.5	8129.6	14.603	35.469	86.235	276.05	691.88	2442.2	5694.2	16172
Beta-nerve growth factor	TTATDIK	28.536	29.336	25.478	390.4	380.74	348.15	3196.7	2990.9	3432.2	6.3982	16.551	28.381	146.58	261.49	1145.8	2836.7	6529.7
Biotinidase	SHLIIAQVAK	18.111	16.891	16.728	199.14	212.56	208.88	2013.5	1999.4	2049.3	0	8.6909	17.659	76.709	163.91	760.1	1642.5	4031.1
C4b-binding protein alpha chain	EDVYVVGTVLR	112.45	105.86	113.83	1347.4	1492.8	1456.3	12893	14632	12648	26.303	62.884	129.6	516.76	1068.6	4252.2	12260	28158
Cadherin-13	INENTGSVSVTR	310.57	251.95	286.65	3533.7	3511.4	3216	28896	36307	36628	68.133	159.57	289.61	1540.4	2797.1	11996	29422	63122
Cadherin-5	ELDSTGTPTGK	57.937	57.842	53.923	738.73	817.89	864.88	7199.7	8233.9	7629.6	15.351	36.363	70.547	323.02	611.54	2792.2	6283.7	0
Calcitonin gene-related peptide 1	NNFVPTNVGSK	8.5736	10.269	10.817	120.97	108.34	101.97	1071.8	1072.8	1161.8	1.8383	6.4273	10.915	48.125	83.695	332.68	928.36	2133.4
Calcitonin	FHTFPQTAIGVGAPGK	6.5646	5.7398	5.384	81.733	75.47	80.325	758.76	743.28	826.89	0	0	7.6366	28.07	56.74	277.09	593.4	1434.2
Calponin-1	VNVGVK	43.824	45.074	53.795	627.38	646.25	590.31	6074.4	5721.1	6666.3	9.7097	31.105	57.431	229.8	436.87	1800	4725.5	10747
Carbonic anhydrase 1	VLDALQAIK	20.251	20.339	22.548	277.84	276.88	291.41	2577.9	2351.1	2848.7	5.0672	12.6	24.573	108.86	205.6	877.99	2184.1	5461.3
Carboxypeptidase B2	IAWHVIR	144.21	150.29	143.54	1625.6	1872.3	1919.5	17980	16144	18017	34.302	88.93	160.47	757.38	1500.9	6052.7	14294	36682
Carboxypeptidase N catalytic chain	SIPQVSPVR	9.6853	9.1664	9.9873	124.95	119.83	115.78	1166.3	1212.5	1232.4	2.4462	5.2009	10.287	50.368	97.984	417.1	994.66	2422.6
Carboxypeptidase N subunit 2	AGGSWDLAVQER	45.546	45.361	32.802	418.83	399.4	475.26	4154	4282.4	5007	0	0	44.105	160.91	402.39	1433.9	3468.1	8200.5
Cartilage acidic protein 1	GVASLFAGR	21.787	18.637	18.017	218.52	221.24	215.69	2164	2299.7	2439.6	4.3964	11.413	24.544	88.856	189.14	829.01	1857.2	4632.8
Cathelicidin antimicrobial peptide	AIDGINQR	68.641	72.244	73.68	884.18	735.8	779.42	8001.4	7114.2	7424.7	13.991	31.449	78.783	285.8	598.61	2432.6	5572	13743
Cation-independent mannose-6-phosphate receptor	GHQAFDVGQPR	8.7653	5.1782	5.4709	83.583	90.391	85.172	768.06	702.17	875.08	1.655	3.5015	7.9125	32.561	65.329	295.73	627.04	1720.4
CD40 ligand	SQFEGFVK	237.7	258.39	227.14	3365.8	2858.7	2840	29138	32620	28138	57.263	137.05	295.17	1144.2	2462.3	9441.5	24530	61595
CD44 antigen	YGFIEGHVVIPR	155.04	144.09	157.67	2088.6	2160.5	1949.2	20321	20259	18671	38.594	78.082	171.87	784.04	1571.8	6223.7	15522	37986
CD5 antigen-like	LVGGLHR	0	0	0	3388.3	3442.8	2797.7	37304	32686	35065	0	0	20.015	102.97	153.61	739.56	1453.9	3951.4
cDNA FLJ53327, highly similar to Gelsolin (NOT REVIEWED)	EGGQTAPASTR	231.27	229.54	232.5	3052.3	2837.3	2858.1	24548	29229	28737	50.981	136.16	260.44	1089.4	2346.7	9010.7	20906	0
Ceruloplasmin	IYHSHIDAPK	166.51	165.83	158.77	2107.4	2188.6	2173.3	21209	21208	22184	41.33	88.342	191.92	816.77	1635.6	7162.1	17413	40415
Cholesteryl ester transfer protein	GVSLFDIINPEIITR	206.83	205.5	202.28	2560.4	2617.4	2549.6	21815	23530	23787	49.656	120.61	246.53	1031.7	2205.3	9255.2	19715	48957
Cholinesterase	YLTLNTESTR	26.637	30.082	31.427	410.18	328.26	329.57	3323.1	3662.1	4011.5	7.0304	15.644	27.762	139.3	269.11	1275.6	2958.4	7209.2
Chromogranin-A	ELQDLALQGAK	42.419	46.906	48.036	541.86	534.79	501.84	5528.4	5548.2	5167.1	10.299	24.412	45.711	234	471.25	1617.9	4288.5	10146
Claudin-5	PDLSFPVK	26.447	22.017	24.205	333.74	362.03	321.45	3246.6	3067.8	3176	6.2903	16.211	34.947	124.75	251.98	1187.9	2793.1	6718.8
Clusterin	ELDESLQVAER	55.232	59.411	63.172	919.89	899.75	858.92	7955.8	8327.5	8224.9	16.757	36.276	75.222	318.74	646.12	2841.3	7043.6	18009
Coagulation factor IX	SALVLQYLR	261.38	274.98	278.84	3348.5	3329.3	3213.3	34080	32123	32979	57.947	159.3	303.92	1292.4	2442.5	10773	26286	59856
Coagulation factor V	AEVDDVIQVR	301.24	283.82	322.52	3741.4	3849.6	3594.2	34825	37167	34411	63.733	162.46	328.98	1315.6	2719.6	11506	28013	65700
Coagulation factor VII	VSQYIEWLQK	1.7052	1.8538	1.7579	31.796	30.891	26.175	286.58	260.12	267.74	0.7445	0.36746	1.9267	12.261	29.157	85.062	219.97	600.15
Coagulation factor VIII	LHPTHYSIR	239.32	189.96	236.15	4569.8	4340.2	4721.8	42077	41083	41081	86.259	159.15	322.42	1663.7	3600.4	13435	33750	83345
Coagulation factor X	MLEVPYVDR	54.691	54.497	61.11	781	740.75	802.16	7833.6	8165.5	8417.6	15.032	35.963	72.235	331.95	608.29	2525.9	6230	16116
Coagulation factor XI	TSESGLPSTR	26.138	29.516	24.65	386.6	419.33	419.16	3134.6	3542.1	3050.5	6.9433	18.084	28.377	142.66	260.54	1303.9	3550	6831.1
Coagulation factor XII	EQPPSLTR	41.257	37.175	42.992	591.24	572.88	555.83	5555.3	4856.4	5066.8	10.259	20.808	43.384	184.51	428.65	1710.4	4198.3	10346
Coagulation factor XIII A chain	GTYIPVPIVSELQSGK	13.683	13.061	13.538	166.11	166.65	167.49	1607.8	1625	1635.8	2.9877	8.6448	16.519	67.576	126.58	541.02	1356.5	3371.3
Coagulation factor XIII B chain	IQTHSTTYR	19.225	20.534	19.154	237.21	253.68	236.09	2674.5	2251	2372.9	4.2953	11.14	24.083	87.492	211.3	803.08	1586.9	4506.9
Collagen alpha-1(I) chain	GVVGLPGQR	55.973	52.487	55.426	732.47	701.81	694.54	6828.5	6278.9	6628	13.434	31.107	65.202	282.34	606.22	2162.7	5656.5	13265
Collagen alpha-1(III) chain	GGAGPPGPEGGK	109.14	98.933	85.011	1237.6	1241	1219.8	11021	13249	12823	27.317	58.503	121.21	489.53	1074.3	4753.8	11806	28151
Collagen alpha-1(XVIII) chain	AVGLAGTFR	56.093	51.789	51.017	648.55	656.68	648.16	6274.9	6448.9	5859.2	0	0	60.335	226.2	436.06	2000.2	5118.6	11498
Collagen alpha-2(I) chain	GVVGPQGAR	2.5201	3.1791	2.5099	29.898	35.037	34.616	336.63	359.4	341.55	0.72835	1.1993	2.7118	12.741	24.964	123.32	309.34	665.3
Complement C1q subcomponent subunit A	PAFSAIR	59.167	56.682	64.352	778.32	751.77	755.65	7145.9	7097.6	6667	14.007	34.571	70.114	284.78	628.09	2439.2	5577	15254
Complement C1q subcomponent subunit B	IAFSATR	20.273	17.449	13.932	270.38	280.89	249.85	2446.6	2450.2	2467.6	0	10.802	20.811	90.271	205.76	879.37	2202.5	4924.6
Complement C1q subcomponent subunit C	FQSVFTVTR	29.716	27.032	26.275	345.72	385.03	337.84	3507.9	3246.9	3190.1	6.6062	14.494	28.921	144.92	221.77	1115.6	2864.3	7030.7
Complement C1r subcomponent	GLTLHLK	22.175	21.495	23.977	326.88	298.47	287.71	3109.3	2962.5	3196.8	5.9464	12.762	26.002	121.99	260.82	972.18	2500.7	5504.5
Complement C1r subcomponent-like protein	VVVHPDYR	14.309	13.27	14.022	172.07	180.14	167.66	1658.7	1811.1	1664.4	3.4336	8.3264	13.994	75.223	135.21	573.03	1574.5	3557.9
Complement C1s subcomponent	TNFDNDIALVR	216.7	231.58	202.27	2647.5	2954	2705.9	27013	25009	27655	48.973	110.12	241.83	1115.1	2004.4	7754.1	19495	51060
Complement C2	HAFILQDTK	19.273	16.739	19.174	266.21	236.54	273.87	2385.1	2342	2425.5	4.5866	11.482	22.295	93.371	179.18	851.16	2023.9	4885.4
Complement C3	TGLQEVEVK	253.68	258.43	297.57	3281.2	2878.8	3339.9	30081	32229	28573	60.507	134.29	267.48	1190.3	2329.8	10604	26893	59991
Complement C5	VFQFLEK	22.683	25.068	23.092	395.72	338.82	334.36	3203.4	3374	3452.6	0	14.498	32.426	139.18	288.8	1216.6	2793.5	6753.9
Complement component C6	DLHLSDVFLK	194.39	163.95	201.33	2179.9	2122.6	2157.9	22198	20388	21366	0	0	220.81	779.37	1828.4	6886.6	17460	44622
Complement component C7	AASGTQNNVLR	193.16	231.31	207.23	2865	2590.1	2544.1	24067	23749	22753	0	105.26	228.56	899.32	1995	9447	20351	49222
Complement component C8 alpha chain	MESLGITSR	49.542	48.11	47.373	603.78	630.36	600.69	5352	5344.2	5926.3	10.883	27.068	52.806	227.68	455.71	1985.1	4519	11478
Complement component C8 beta chain	SDLEVAHYK	46.849	49.205	57.159	659.85	631.2	634.22	6303	5918.2	5523.3	12.691	0	55.396	230.13	485.58	2149.6	4939.6	13509
Complement component C9	LSPIYNLVPVK	220.39	229.24	224.3	2828.4	2741.1	2755	25142	25040	25783	50.607	130.57	253.19	1141.2	2176.2	8770.1	20809	0
Complement factor B	EELLPAQDIK	48.116	51.251	45.173	683.76	543.51	626.58	5324.7	5032.1	5684.1	11.112	26.128	56.885	244.7	464.94	1940.8	4412	11274
Complement factor D	THHDGAITER	45.539	61.792	43.402	1160	816.22	751.39	7801.4	7939.9	8125.8	0	34.74	43.478	274.34	616.15	2866.9	6367.1	15002
Complement factor H	SSQESYAHGTK	109.24	111.02	125.95	1699.5	1569.4	1433.7	14860	15273	14813	30.46	64.115	141.27	677.68	1202.2	5074.6	12035	29517
Complement factor I	VFSLQWGEVK	523	570.53	505.59	6422.6	5784.3	5855.8	55368	58098	61735	115.51	303.7	620.53	2497.8	4811.6	21729	50600	117610
Complement_C4	VLSLAQEQVGGSPEK	223.36	274.32	249.8	3506.6	3432.6	3563.5	32887	34355	32473	0	135.3	306.01	1308.3	2565.1	11351	26108	0
Corticosteroid-binding globulin	WSAGLTSSQVDLYIPK	1787.4	1835.7	1787.1	20595	19500	20618	211070	211970	203740	381.43	995.8	2085.4	7954.2	16059	68617	163950	417810
C-reactive protein	AFVFPK	20.974	19.29	24.191	286.5	285.34	312.32	2944.7	2834	2996.4	5.7363	12.632	24.816	117.89	240.44	968.73	2390.1	5622.9
Creatine kinase B-type	DLFDPIIEDR	19.684	19.324	20.859	226.14	237.32	229.29	2221	2269.4	2278.2	4.5184	10.91	22.854	89.192	178.89	806.06	2000.4	4781.1
Creatine kinase M-type	FEEILTR	0	0	0	159.36	135.26	127.04	1009.2	909.93	905.35	0	0	0	47.915	112.4	376.69	0	0
Cystatin-C	ALDFAVGEYNK	44.546	37.61	30.79	403.83	465.35	458.98	4597.3	4310.2	4905	8.5901	25.895	49.904	220.74	365.96	1609.5	3522.5	9823.6
Desmoplakin	AELIVQPELK	8.3408	13.734	13.496	167.97	159.09	153.68	1698.8	1984.7	1843.8	3.1679	9.6616	14.639	71.087	131.39	605.89	1463.6	3768.7
Dickkopf-related protein 1 and 2	GSHGLEIFQR	32.27	23.323	28.618	401.01	413.41	451.97	4317.1	3879.2	4624.1	7.5756	24.525	40.26	162.39	349	1406.9	3754.4	8933.8
Di-N-acetylchitobiase	ATYIQNYR	45.628	44.273	45.647	479.66	533.82	489.11	5302.1	5201	5336.4	10.879	18.055	30.938	191.87	414.94	1755.8	4750	9430.6
Elastin	LPGGYGLPYTTGK	71.241	61.96	73.308	860.11	844.75	850.24	7217.3	8219	8283.9	15.611	39.414	84.741	341.2	647.61	2639.5	6274.6	17992
Endothelial lipase	LVSALHTR	2.3436	2.3117	2.3811	29.278	29.546	29.831	292.81	310.93	293.13	0.56138	1.4227	2.9725	12.376	21.509	101.09	241.25	611
Endothelial protein C receptor	TLAFPLTIR	72.157	68.399	68.404	910.24	917.62	932.52	8495.1	8277.4	8607.4	16.079	42.281	79.128	324.67	687.74	2978.3	7083.4	17206
Epidermal growth factor receptor	IPLENLQIIR	15.963	14.635	15.125	208.14	219.53	210.12	2053.3	2142.1	2164.2	4.0046	9.3984	17.97	81.055	155.11	695.83	1694.8	4422.1
E-selectin	YTHLVAIQNK	31.424	27.694	27.708	365.73	363.62	362.44	3504	3484.9	3388.8	6.6062	19.4	31.977	149.27	278.02	1201.6	2915.7	7949.4
Extracellular matrix protein 1	NVALVSGDTENAK	39.291	37.165	34.949	500.45	463.69	488.35	4988.6	4199.2	4625.9	8.9326	23.152	48.267	187.07	382.79	1574.5	4117.3	9019.3
Fatty acid-binding protein heart	SLGVGFATR	29.494	27.612	24.08	353.96	362.16	368.71	3473.4	3614	3539.8	6.7301	17.106	37.835	135.05	298.81	1261.8	2781.9	6886
Ferritin heavy chain	NVNQSLLELHK	20.385	22.213	23.147	262.48	284.06	288.48	2881	2977.4	2898	5.4667	12.256	25.935	96.287	215.68	962.28	2228.7	6256.7
Ferritin light chain	LGGPEAGLGEYLFER	31.428	0	23.036	227.6	215.58	218.01	2524.4	2241	2348.2	4.0656	14.327	4.1097	108.02	177.33	821.99	2014.1	4887.3
Fetuin-B	LVVLPFPK	226.25	214.33	210.07	2671.3	2654.1	2726.4	21021	21176	21788	49.691	129.82	261.34	1053.9	2038.8	8915	0	0
Fibrinogen alpha chain	VQHIQLLQK	165.06	195.87	162.83	1953.9	1626.6	1834.2	16467	17329	16815	0	0	0	661.85	1556	5949.1	13589	32483
Fibrinogen beta chain	HQLYIDETVNSNIPTNLR	241.75	223.36	204.69	3081.5	2777.8	3308.2	29158	26452	30539	54.268	132.04	247.99	1121.8	2304.6	9305.5	23337	0
Fibrinogen gamma chain	YEASILTHDSSIR	313.7	324.79	296.66	4066	3794.3	3337	32923	32254	32614	75.598	0	334.71	1545.5	3063.5	12849	27746	0
Fibronectin	HTSVQTTSSGSGPFTDVR	162.09	172.41	128.41	2404.4	2217.9	2254.3	23174	21990	21774	0	92.219	174.09	831.86	1643.8	7044.6	18464	45565
Fibulin-1	TGYYFDGISR	29.074	39.55	37.345	468.12	453.55	467.23	4183.4	4583.3	4437.9	8.6861	25.852	37.36	184.25	364.38	1603	4108.5	10436
Ficolin-2	GTHGSFANGINWK	262.87	216.18	257.54	2433.1	2393.2	2582.1	24698	23018	22702	0	0	0	947.18	1909.1	7423.2	20755	44090
Ficolin-3	YAVSEAAAHK	46.704	50.139	45.07	475.17	439.12	462	5178.6	4858.4	4236.4	0	0	44.299	196.73	399.08	1460.8	3438.6	8388.3
Follistatin-related protein 1	YVQELQK	3.7175	6.1129	4.3302	58.783	57.514	60.822	742.63	569.69	754.91	0	2.7409	5.3873	23.156	47.545	254.59	481.38	1354.5
Fructose-bisphosphate aldolase B	ALQASALAAWGGK	24.973	28.064	26.279	306.98	348.14	321.72	3364.5	3735.6	3391.4	7.0312	13.465	39.949	129.94	213.02	1220.2	3243.8	6845
Galectin-3	IALDFQR	11.317	9.6115	10.893	141.36	137.68	141.34	1436	1269.1	1290.4	2.5146	6.38	14.553	50.357	98.017	461.41	1110.7	0
Galectin-3-binding protein	SDLAVPSELALLK	236.26	233.8	241.92	2938.3	2966.3	3038.8	27876	26957	28019	54.181	141.18	290.48	1152.9	2328.7	9570.5	22895	0
Gamma-enolase	YITGDQLGALYQDFVR	17.446	20.586	18.245	223.59	219.32	221.01	2213.7	2366	2210.7	4.6857	11.231	25.433	85.666	201.74	871.75	1981.2	4787.5
Gelsolin	AGALNSNDAFVLK	194.25	233.23	200.87	2792.8	3159.5	2969.8	28594	30052	28258	0	115.22	249.71	1116.7	2511.1	9287.2	20438	54496
Glial fibrillary acidic protein	LADVYQAELR	0	0	0	75.819	88.567	102.83	668.65	701.35	730.49	0.69889	6.5643	0	24.298	64.182	270.06	573.65	1142.4
Glutamate receptor ionotropic NMDA 2A	FSYIPEAK	86.602	95.742	99.698	1167	1224.1	1362.1	12765	11764	11794	23.577	57.966	114.41	471.89	999.68	3785.3	10290	26900
Glutamate receptor ionotropic NMDA 2B	EPGGPSFTIGK	36.296	34.734	31.561	431.54	413.45	409.94	4471.7	4118.5	4186.9	9.1176	15.965	42.466	169.72	336.27	1571.4	3601.3	8320.7
Glutathione peroxidase 3	QEPGENSEILPTLK	17.987	16.374	16.609	224.98	178.29	200.85	2137.8	2271	2105.2	0	0	22.558	83.609	168.98	728.98	1871.7	0
Glutathione S-transferase P	TLGLYGK	2714.8	2819.6	2660.2	29265	29719	29624	0	0	0	711	1699.4	3428.9	0	0	0	0	0
Haptoglobin	DIAPTLTLYVGK	2588.7	2469.7	2440.9	31647	32313	32842	0	0	0	568.68	1455.7	3001	11530	25471	95854	0	0
Heat shock protein beta-1	LFDQAFGLPR	246.36	238.02	254.08	3121.6	3169.5	3241.9	34240	29621	29497	56.462	154.9	295.47	1311.9	2463	10427	23526	59841
Hemoglobin subunit alpha	VGAHAGEYGAEALER	21.943	24.098	23.73	328.63	358.3	313.65	3399.2	3018.1	2751.4	0	14.376	30.607	154.9	246.94	1142.6	2971.7	6634
Hemopexin	NFPSPVDAAFR	286.73	300.49	282.37	4017.3	3752.4	3789.9	35273	36411	34439	67.4	170.07	329.76	1408.4	2836.4	12648	28845	67998
Heparin cofactor 2	TLEAQLTPR	61.951	67.114	56.948	777.84	798.54	759.19	8245.4	7841.9	7300.8	16.017	32.568	79.793	319.44	647.67	2552.8	6185.7	16846
Hepatocyte growth factor-like protein	SPLNDFQVLR	205.01	205.72	215.4	2641.5	2830.7	2593.9	25128	25031	26046	48.873	131.52	244.56	1074.8	1990.4	8936.4	21347	54063
Histidine-rich glycoprotein	ADLFYDVEALDLESPK	78.853	74.445	77.267	928.22	929.74	920.88	8816.2	8814.9	8888.8	17.123	43.508	82.959	348.26	724.83	3070.3	7505.6	18189
Hornerin	GSGSGQSPSSGQHGTGFGR	110.27	109.36	108.54	1328.6	1307.2	1646.7	13367	13061	13623	25.247	74.342	126.2	533.27	1235.5	5564.5	10746	23066
Hyaluronan-binding protein 2	VVLGDQDLK	23.954	24.301	25.982	329.12	306.67	300.35	3093.9	3117.5	3210.6	5.9551	14.004	30.147	122.33	236.21	1113.4	2467.8	5977.7
Ig gamma-1 chain C region	GPSVFPLAPSSK	155.34	145.46	155.5	2181.4	1826.1	1847.6	17532	20333	17204	34.753	87.884	190.01	758.31	1531.9	5979.2	15163	34556
Ig mu chain C region	GFPSVLR	171.51	162.7	172.7	2078.8	1994.5	2098.7	20915	20710	20172	36.965	103.15	204.6	858.3	1510.2	6641.8	17853	37369
Ig mu heavy chain disease protein and Ig mu chain C	VSVFVPPR	243.8	222.52	220.39	2935.9	3001.4	3031	27864	26290	28293	55.497	130.29	265.42	1116.1	2280.8	10034	24217	54119
IgGFc-binding protein	GATTSPGVYELSSR	15.351	18.012	15.179	185.13	183.27	185.55	1953.5	2030.4	1926.9	3.7427	8.5337	16.779	66.901	142.66	702.8	1684.3	3804
Immunoglobulin kappa variable 4-1	NYLAWYQQKPGQPPK	37.397	40.154	39.573	539.28	520.97	494.03	4929.8	4618.8	4636.4	10.045	23.801	40.343	191.38	406.36	1854.7	4308.9	10599
Insulin-like growth factor I	GFYFNKPTGYGSSSR	174.78	184.74	176.2	2356.5	2396.9	2340.1	22134	24277	22822	41.328	116.54	194.21	815.3	1794.3	8322.2	18848	43811
Insulin-like growth factor-binding protein 1	ALPGEQQPLHALTR	52.309	54.22	56.825	720.96	717.04	645.71	7414.2	6488.4	6302.6	12.881	34.04	70.381	250.96	513.67	2265.9	6274.9	0
Insulin-like growth factor-binding protein 2	LIQGAPTIR	18.833	19.519	22.787	268.98	269.15	228.92	2345.1	2444.7	2636.8	4.9064	10.743	22.423	108.93	214.07	784.52	1996.6	4630.3
Insulin-like growth factor-binding protein 3	FLNVLSPR	11.832	10.747	11.644	114.4	122.08	125.02	1100.9	1193.3	1353.8	2.333	6.0809	12.39	44.258	99.219	439.6	1026.7	2525.1
Insulin-like growth factor-binding protein complex acid labile subunit	NLIAAVAPGAFLGLK	72.453	68.204	66.333	876.77	898.99	893.27	8366.8	8469.1	8340.8	16.183	40.882	78.479	341.91	693.94	2872.6	6936.6	16914
Inter-alpha-trypsin inhibitor heavy chain H1	GSLVQASEANLQAAQDFVR	0	0	0	66242	68642	66544	724360	692460	688090	893.64	2822.6	5228.3	17879	35534	146040	507990	1135300
Inter-alpha-trypsin inhibitor heavy chain H2	SLAPTAAAK	127.45	114.93	120.18	1170.4	1414.9	1282	13643	11901	12255	25.54	64.415	119.7	507.54	1197.3	4676.9	10739	25324
Inter-alpha-trypsin inhibitor heavy chain H4	SPEQQETVLDGNLIIR	167.51	147.09	151.86	2097.1	1984.5	2225	19868	19901	20776	39.304	94.064	187.2	792.24	1642.7	6848.2	17261	40081
Intercellular adhesion molecule 1	LLGIETPLPK	56.235	54.74	56.592	708.96	756.87	748.55	6611.4	6795.6	6591.4	13.408	32.542	64.486	279.16	561.34	2332.5	5966.4	13405
Interleukin-10	AHVNSLGENLK	16.328	19.114	17.697	281.9	233.95	241.99	2307.8	2163.4	2437.5	4.1212	13.189	19.87	88.837	201.83	875.98	1856	4309.3
Interleukin-6	FESSEEQAR	44.215	41.811	48.792	560.71	573.16	575.28	5643.6	5253.4	5942	10.782	28.744	53.261	232.81	442.53	1942.9	4876.5	11623
Interstitial collagenase	AFQLWSNVTPLTFTK	22.967	21.883	22.663	247.44	264.22	257.35	2412.1	2557.6	2506.5	4.7923	13.104	25.029	102.12	201.37	855.71	2150.9	5379.9
Kallistatin	VGSALFLSHNLK	232.05	239.06	242.44	2998.2	2860.3	2871.9	27015	26886	29533	50.765	137.09	267.45	1140.3	2241.5	8667.6	23765	51164
Keratin type I cytoskeletal 10	SLLEGEGSSGGGGR	296.06	329.25	317.26	4190.6	4236.7	3922.3	42337	44306	39739	74.881	204.26	392.93	1612.6	3389.8	14199	32784	74622
Keratin type I cytoskeletal 9	TLLDIDNTR	45.878	46.67	50.395	711.26	621.25	657.04	6491.1	5790.9	5732	11.273	29.307	58.655	253.9	493.32	1955.2	4966.1	11327
Keratin-type II cytoskeletal 2 epidermal	YEELQVTVGR	1225	1233.4	1190.2	14353	14039	14010	137930	147200	127110	289.25	593.42	1277.2	6115.7	11556	48176	115020	279620
Kininogen-1	DIPTNSPELEETLTHTITK	154.99	165.2	169.65	2089.4	2005.1	1929.5	12406	12087	12363	36.384	101.48	178.1	839.52	1603.6	6152.9	0	0
Lactotransferrin	YLGPQYVAGITNLK	38.043	50.414	43.39	404.15	398.43	433.13	4065.7	4384.9	4021.8	0	0	40.444	148.32	317.14	1192.6	3417	8253.8
Leucine-rich alpha-2-glycoprotein	DLLLPQPDLR	213.19	214.48	210.74	2748	2859.7	2737	27058	27076	26858	51.001	125.67	235.13	1054.7	2045.3	9343.1	23071	50846
Lipopolysaccharide-binding protein	ITLPDFTGDLR	158.04	157.13	159.21	1990.5	1904.7	1963.1	18702	18693	19606	37.225	90.771	194.46	838.81	1610.7	6398	15052	37737
L-selectin	AEIEYLEK	30.187	28.257	32.036	375.5	400.17	407.94	3971.7	4211.3	3767.4	8.0698	18.428	42.159	156.31	303.22	1482.1	3542.3	8147.9
Lumican	SLEDLQLTHNK	220.29	235.4	229.75	2634.6	2734.7	2924.5	25629	26711	24835	50.975	125.14	259.35	1117.3	2070.1	9346.7	20014	0
Lysozyme C	AWVAWR	25.157	28.389	25.1	381.23	342.78	369.14	3752.7	3169	3380.1	6.2455	17.088	27.651	121.94	296.45	1165.6	2768.5	6575.8
Mannan-binding lectin serine protease 1	TGVITSPDFPNPYPK	201.83	211.72	184.07	2740.3	2781.1	2868.7	26432	26210	26895	51.665	133.43	255.24	1130.7	2289.7	9307.5	21145	54179
Mannan-binding lectin serine protease 2A	WPEPVFGR	190.18	224.38	209.38	2430.6	2404.8	2633.1	24063	26180	22590	46.685	109.27	237.83	1014.8	2103.7	7611.4	19342	45548
Mannose-binding protein C	WLTFSLGK	181.77	171.78	176.03	2250.9	2218.2	2323.5	21248	22065	21918	40.673	108.65	214.62	875.21	1765.3	7052	18074	44163
Matrix Gla protein	NANTFISPQQR	44.245	64.214	55.39	684.63	628.09	708.25	6268.1	7052.9	6491.6	11.68	31.89	64.904	245.8	466.77	2135.9	5312.8	13174
Matrix metalloproteinase-9	AVIDDAFAR	19.649	19.865	19.502	292.85	279.98	238.38	2359	2291	2500	4.26	11.66	22.83	83.506	192.61	823.51	1844.7	4541.2
Melanotransferrin	YYDYSGAFR	24.987	23.845	22.037	257.81	289.9	298.72	2749.5	3078.8	3154.9	5.257	16.42	24.229	99.294	246.27	1095.4	2514.4	5833.1
Metalloproteinase inhibitor 1	GFQALGDAADIR	55.554	56.49	61.127	694.02	753.18	985.5	6886.9	7509.7	7359.2	13.463	37.285	55.499	241.12	676.91	2424.1	6352.6	14129
Metalloproteinase inhibitor 2	EYLIAGK	19.828	17.87	17.448	244.89	250.99	257.32	2206.8	2371.5	2295.3	4.4117	10.857	21.142	92.734	193.58	764.32	1863.6	4539.3
Metalloproteinase inhibitor 4	VVPASADPADTEK	11.755	11.114	11.278	154.69	160.45	149.05	1525.2	1572.4	1486.3	2.9983	6.2504	14.285	66.023	112.76	479.9	1185.9	3127.2
Microtubule-associated protein tau	EADLPEPSEK	54.987	52.708	56.285	671.31	704.38	696.17	6582.7	6178.9	6480.3	13.441	30.219	64.387	295.01	538	2474	4970.9	13586
Mucin-16	ELGPYTLDR	44.03	45.489	31.753	508.84	591	634.09	5595.1	4888.8	5089.6	0	22.539	42.183	208.89	440.22	1775.9	4456.7	9984.7
Myelin basic protein	GVDAQGTLSK	4.4228	4.2298	2.6795	47.432	46.131	42.99	447.06	463.8	462.87	1.3383	0.11457	2.4909	24.517	39.469	170.02	424.66	773.64
Myeloblastin	LVNVVLGAHNVR	272.01	265.33	268.31	3033.6	3221.2	3297.9	22205	22831	22975	62.926	147.32	299.68	1392.4	2514.4	0	0	0
Myeloperoxidase	VFFASWR	431.45	418.61	424.8	5023.5	5287.4	5125.4	50594	51156	48738	96.163	247.92	510.47	2152.1	4083.3	17197	41520	97373
N(G),N(G)-dimethylarginine dimethylaminohydrolase 1	TPEEYPESAK	304.9	302.11	331.44	3298	4259.7	3614.8	34229	36254	30832	61.296	197.5	331.58	1406.8	2775.5	12891	28288	65028
N-acetylmuramoyl-L-alanine amidase	AGLLRPDYALLGHR	394.06	386.73	367.07	4674.5	5040.5	5094	47628	45372	46030	91.218	202.47	427.18	1884.7	3721.1	15697	36604	93331
Natriuretic peptides B	EVATEGIR	15.728	15.986	13.97	233.6	210.86	229.79	2131.8	2201.9	2253	3.9665	10.01	23.859	95.838	134.14	739.33	1702	4155.7
Neuropilin-2	ALQVVR	30.433	26.334	30.387	383.18	382.63	384.54	3307.9	3631	3717.7	7.26	16.845	39.777	156.23	352.1	1177.3	2542	7634.6
Neutrophil gelatinase-associated lipocalin	ITLYGR	5.2139	4.4012	4.6403	79.901	82.469	83.746	761.52	748.19	658.86	0	0	7.4899	33.358	54.13	238.97	631.62	1502.7
Nucleoside diphosphate kinase A, B	PFFAGLVK	29.44	26.001	27.479	355.84	345.82	349.25	3597.9	3421.2	3496.5	6.4943	15.856	32.131	134.03	251.24	1180.4	2737.6	7108.3
Occludin	SLQSELDEINK	59.721	63.373	66.492	880.66	849.4	726.33	7628.9	7952.1	8036.6	15.942	42.226	78.652	359.14	754.49	2761.7	7561.7	14007
Osteopontin	GDSVVYGLR	21.517	22.193	20.719	250.07	283.24	263.86	2634.6	2467.3	2717.3	4.6401	13.997	22.359	113.64	208.42	821.25	2180.7	4989.9
Oxidized low-density lipoprotein receptor 1	LEGQISAR	35.299	38.421	31.725	396.2	424.08	483.46	4205.7	4329.7	4544.7	8.0157	19.725	37.156	163.57	336.42	1544.8	3410.6	7792.1
Pappalysin-1	AYLDVNELK	4.2194	5.1067	3.9886	61.548	55.493	54.14	662.33	576.68	510.57	1.0774	2.9112	6.0785	25.033	41.958	193.88	477.94	1176.1
Peroxiredoxin-1	ADEGISFR	34.515	38.638	38.033	467.36	472.78	529.36	4660.7	4211.8	4079.2	9.0757	18.636	46.426	190.1	336.42	1536.9	3922.5	8371.7
Peroxiredoxin-2	GLFIIDGK	50.781	54.552	53.425	629.58	657.69	688.42	6680.5	6521.1	6839.1	12.889	30.691	62.915	272.07	558.92	2229.9	5269.4	13154
Phosphatidylcholine-sterol acyltransferase	SSGLVSNAPGVQIR	27.79	22.911	21.023	382.88	356.89	348.34	3259.7	3007.5	3122	0	14.245	26.752	137.98	259.57	972.22	3265.9	6310.6
Phosphatidylinositol-glycan-specific phospholipase D	FGSSLITVR	15.39	16.007	15.739	237.1	208.29	201.97	2076	2118.7	1979.1	4.5879	8.4833	22.427	92.26	169.69	682.21	2044.5	4252.3
Phospholipid transfer protein	AVEPQLQEEER	17.158	24.654	20.098	289.39	294.44	261.52	2651.3	2882.2	2748.9	4.819	12.57	19.676	100.26	190.75	948.36	2169.2	4950.7
Pigment epithelium-derived factor	LQSLFDSPDFSK	209.26	227.16	219.8	2841.4	2896.5	2699.7	26594	23115	28943	52.104	118.42	250.74	1143.5	2090.5	9287.8	20287	52646
Plasma protease C1 inhibitor	FQPTLLTLPR	139.29	137.5	138.47	1761.6	1821.8	1900.7	15911	16658	16711	31.581	84.126	168.83	688.61	1420.7	5627.9	13300	33524
Plasma serine protease inhibitor	GFQQLLQELNQPR	25.476	20.416	17.832	247.29	251.86	252.54	2562	2581.3	2549.7	0	0	0	107.29	204.03	855.84	2162.2	5204.6
Plasminogen activator inhibitor 1	VFQQVAQASK	53.209	70.177	78.87	797.82	788.67	860.18	6792.7	7953.1	8167.9	15.37	41.45	89.836	307.15	751.87	2610.3	6717.1	16394
Plasminogen	EAQLPVIENK	172.36	180.21	182	2230.1	2341	2468.3	23232	20170	21142	40.649	98.549	203.12	877.15	1676	7082.1	17409	41405
Plastin-2	ISFDEFIK	150.44	149.33	145.23	2117.4	1953.5	1938.3	18601	17893	19503	38.504	0	181.54	759.55	1463.1	6594.3	0	0
Platelet endothelial cell adhesion molecule	SELVTVTESFSTPK	6.8445	7.4418	5.6394	94.933	109.31	109.52	1065	1059.2	1069	2.053	4.7351	8.7356	42.238	90.127	320.18	942.72	2001.5
Platelet glycoprotein VI	EGDPAPYK	55.862	53.985	60.563	728.59	827.32	733.68	7220.6	6988.8	7627.1	14.562	35.511	70.258	344.66	605.32	2478.1	5582.7	15703
Platelet-activating factor acetylhydrolase	GSVHQNFADFTFATGK	303.69	270.36	313.65	3270.1	3424.3	3262.6	30286	32162	29287	0	0	0	1292.8	2510.2	10403	25569	0
Pregnancy zone protein	ISEITNIVSK	23.151	19.999	22.517	295.32	307.1	295.49	2926.4	2786.8	2450.1	5.3099	15.857	29.449	123.92	228.86	917.47	2650.5	5735.5
Proenkephalin-A	ELLETGDNR	2.9155	1.9587	2.6348	19.958	24.229	29.303	234.02	246.42	218.74	0.58089	0.68543	2.3424	11.003	16.167	79.75	193.44	654.34
Prolactin	IDNYLK	399.49	385.29	400.28	4947.7	4611.4	4543.9	41038	44256	43135	85.477	197.62	454.55	1980.9	3279.1	16006	34676	78658
Protein AMBP	HHGPTITAK	382.74	321.15	342.47	4168.7	4389.5	4259.6	41063	40970	42287	0	172.61	425.06	1674.5	3454.9	13844	35773	83369
Protein S100-A12	GHFDTLSK	4.7747	5.5046	5.6898	46.743	45.073	49.774	530.17	437.83	537.12	0	0	5.7171	21.539	42.007	203.22	435.33	0
Protein S100-A9	DLQNFLK	62.232	54.457	54.637	672.51	707.14	691.14	6314.8	6255.7	6904	12.28	30.51	58.504	272.86	507.12	2246	4852.4	13064
Protein S100-B	EQEVVDK	194.15	217.03	196.59	2713.2	2556.1	2685.9	24413	23175	26348	47.886	106.43	211.68	973.84	1887.7	8501.2	21113	45115
Protein Z-dependent protease inhibitor	ETSNFGFSLLR	197.78	204.99	199.02	2592.9	2492.6	2479.5	25011	24535	23057	46.226	118.19	224.55	1020.2	1895.7	8281.8	19617	49440
Protein_deglycase_DJ-1	ALVILAK	3.3846	3.2461	3.5248	35.826	41.061	39.222	389.77	385.65	366.83	0.80791	1.7065	4.3103	17.202	29.223	133.45	324.21	858.98
Proteoglycan 4	DQYYNIDVPSR	23.75	23.218	29.396	339.98	319.37	316.25	3294.4	3081.9	3500.2	0	0	34.351	118.05	264.44	1061.5	2646.8	7397
Prothrombin	ELLESYIDGR	106.49	108.6	119.97	1459	1478.3	1460.6	13914	13254	13305	25.38	63.482	131.49	525.25	1034.1	4857.5	10480	26432
P-selectin	TWTWVGTK	1.0175	0.42754	3.3299	32.36	37.224	15.372	242.78	230.51	260.24	0	5.0134	2.0826	14.492	16.803	85.236	200.8	444.63
Ras GTPase-activating protein nGAP	ETQSTPQSAPQVR	137.45	155.89	128.46	1676.1	1582.7	1714.8	15886	17091	14563	33.435	75.152	147.85	698.51	1364.2	5746.1	16773	26382
Resistin	IQEVAGSLIFR	3.7715	3.1892	5.5151	57.203	57.272	57.297	635.33	552.33	552.19	1.3064	1.4898	3.9349	21.513	44.066	190.24	468.33	1272.2
Retinol-binding protein 4	YWGVASFLQK	219.54	208.42	206.21	2690.6	2732.2	2583.8	23903	24763	23662	49.881	127.26	249.44	1073.7	2182.2	8797.9	20572	53368
Serotransferrin	DGAGDVAFVK	1057	1053.7	1102.2	11824	13058	13052	116550	106880	125100	244.94	624.64	1216.6	4881.6	10462	44443	0	0
Serum albumin	LVNEVTEFAK	4784.5	5415.9	5214.5	64287	65362	57586	568080	557780	584790	1043.9	3216.5	6243.6	25718	48158	198930	439210	1146300
Serum amyloid A-1 and A-2 proteins	EANYIGSDK	12.26	18.212	16.18	259.69	245.34	228.84	2559.1	1796.1	2235.9	3.9817	12.761	18.457	110.81	176.6	792.71	1644.1	4323.8
Serum amyloid A-4 protein	GNYDAAQR	49.355	54.497	55.411	573.99	660.39	686.61	6549.4	6281.9	5440.5	10.645	30.437	61.4	266.91	472.58	1730.9	4554	12126
Serum amyloid P-component	IVLGQEQDSYGGK	85.435	85.12	79.421	1161.8	1166.8	1020.4	11778	12168	11438	18.102	55.647	99.169	391.44	834.82	3597.9	8016.9	20220
Serum paraoxonase/arylesterase 1	IFFYDSENPPASEVLR	179.06	164.34	170.66	2169.6	2203	2228.1	21744	22180	21531	39.84	111.74	207.13	874.94	1735.6	6863.5	17778	45890
Serum paraoxonase/lactonase 3	ILIGTVFHK	16.793	14.44	14.344	195.7	197.52	181.41	2169.1	1882.8	1869.3	3.5783	8.9506	16.24	72.475	148.78	628.51	1563.5	3900
Sex hormone-binding globulin	TSSSFEVR	40.038	57.27	56.354	637.06	759.68	648.37	5221.4	6272	6377.2	10.496	29.099	46.141	222.07	510.23	1911.6	4405.3	11262
SPARC	LEAGDHPVELLAR	60.373	56.531	57.193	801.67	784.08	689.12	6752.1	7122.3	7149.6	13.412	33.74	72.733	311.79	588.35	2396.2	5248.6	13513
Spermine oxidase	YYSTTHGALLSGQR	18.737	15.889	20.086	276.91	232.3	270.66	2534.6	2722.9	2505.2	5.1614	12.006	23.836	90.249	220.04	927.61	2350.4	5123.9
Sterile alpha motif domain-containing protein 9-like	ENVLDEVANAK	26.165	27.257	32.727	303.18	334.74	326.79	3079	3489.5	3222	5.5781	16.276	28.457	120.57	222.97	1007.6	2669.2	6620.9
Stromelysin-1	TYFFVEDK	243.37	256.02	268.13	3299.9	3227.4	3305.4	29641	28075	29727	58.507	155.58	329.82	1326.3	2643.3	10581	24122	59702
Target of Nesh-SH3	IYLSDSLTGK	39.459	36.923	32.536	426.09	442.27	429.93	4024.4	4212.4	3918.5	8.3101	22.087	37.731	191.15	336.9	1382.4	3737.5	9376.8
TBC1 domain family member 10A	YLPGYYSEK	24.938	25.728	28.85	389.46	391.13	380.89	3640.7	3742.3	3574.7	6.7848	17.698	32.604	136.35	301.96	1262.6	2971.6	6958.8
Tenascin	FTTDLDSPR	16.329	17.538	19.155	217.98	222.84	210.72	2029.6	1998.4	1997.7	3.7935	10.695	23.275	87.287	175.07	682.91	1624.9	3946.1
Tenascin-X	ILISGLEPSTPYR	33.881	35.681	38.672	455.69	464.44	482.12	4524.3	5159.5	4244.8	9.218	20.133	41.362	195.33	365.54	1623.6	3776.3	8889.2
Tetranectin	NWETEITAQPDGGK	32.968	21.895	22.969	352.84	325.84	379.29	3007.8	3796.1	3415.6	0	0	37.603	172.13	271	1250.4	3114.9	7421.2
Thrombomodulin	SSVAADVISLLLNGDGGVGR	8.0319	6.4444	6.7027	58.176	59.399	59.416	628.73	590.09	589.11	1.097	2.7379	5.7658	22.305	42.291	170.42	520.8	1278.9
Thrombospondin-1	GTLLALER	18.052	17.046	19.683	224.08	217.88	223.62	1870.9	2035.8	1971	3.9069	9.6091	19.466	75.111	152.25	718.45	1836	3987.1
Thrombospondin-4	KPQDFLEELK	123	127.11	120.46	1489	1557.5	1541.4	13828	14943	13918	29.814	67.582	136.01	625.61	1212.7	5438.8	12149	28818
Thyroglobulin	FSPDDSAGASALLR	23.588	25.047	27.039	313.69	306.61	338.27	2908.6	3161.8	3349.1	6.8463	13.947	29.818	131.4	290.46	1244.2	2691.8	6149.9
Thyroxine-binding globulin	AVLHIGEK	16.45	18.13	17.651	269.52	253.31	242.07	2396.3	1988.1	2242.6	4.7637	10.1	22.739	106.62	180.9	850.84	1849.1	4515.1
Tissue_factor_pathway_inhibitor	FYYNSVIGK	21.643	26.212	22.052	335.11	281.26	311.06	3144.5	2932.5	3088	5.5056	14.843	29.227	111.24	234.02	959.52	2475.9	6348.1
Tissue-type plasminogen activator	VVPGEEEQK	234.7	268.27	254.69	3470.9	3424.3	3235.8	30605	29066	31385	61.411	158.51	300.16	1333.2	2657.8	10623	26721	65004
Transcription factor SOX-1	AAQSGDYGGAGDDYVLGSLR	8.8913	4.885	4.5966	41.446	41.437	36.241	326.87	282.87	269.99	0.75455	1.6482	6.8443	21.715	27.959	138.55	254.56	577.35
Transferrin receptor protein 1	GFVEPDHYVVVGAQR	107.27	111.09	123.6	1447.7	1440.9	1422.3	14590	14280	13897	28.653	62.042	131.51	548.72	1101.8	4938.7	12815	28263
Transthyretin	GSPAINVAVHVFR	123.65	123.61	114.6	1656.2	1561.8	1675.6	15866	15724	15096	28.779	77.031	152.53	605.3	1269.6	5365.8	12442	29986
Tumor necrosis factor receptor superfamily member 1A	LGLSDHEIDR	34.132	27.444	33.448	463.92	457.44	458.49	3954.8	4511.7	4543.4	8.4377	19.123	40.205	164.01	374.8	1353.1	3623.8	8597.1
Tumor necrosis factor receptor superfamily member 1B	DEQVPFSK	32.338	27.518	25.892	464.5	399.38	393.71	3817.5	3705.2	3655.5	7.1636	20.123	41.117	159.82	329.87	1200.4	3492.3	7168.5
Vascular cell adhesion protein 1	NTVISVNPSTK	20.786	21.143	27.373	342.66	301.07	330.73	2999.1	2824	3072.8	5.3678	13.934	28.448	101.31	229.08	1008.4	2338.3	5856.2
Vascular endothelial growth factor B	VVSWIDVYTR	19.983	21.35	23.504	270.3	268.83	269.71	2638.2	2390.8	2555.4	5.0348	12.034	25.971	100.68	212.77	863.87	2260.2	5022.8
Vascular endothelial growth factor D	DLIQHPK	21.827	20.847	24.259	301.26	274.27	279.29	3134.3	2952.6	2947.2	5.9343	9.6689	23.224	104.49	237.02	827.62	2415.4	5898.4
Vascular non-inflammatory molecule 3	TETPVSK	555.03	534.58	563.25	6990	6533.4	7058.6	63422	62215	63090	128.57	312.9	647.79	2782.9	5755	25607	52967	106770
Vasorin	YLQGSSVQLR	33.413	24.541	27.863	340.71	381.04	412.35	3857.4	3970.8	4016.9	6.2748	21.549	35.239	142.35	280.14	1213.1	3324.6	7198.5
Vitamin D-binding protein	VLEPTLK	353.22	377.83	390.88	4569.2	4423.5	3933.7	35175	39103	38902	76.289	207.27	408.22	1701.1	3350.6	13289	32442	0
Vitamin K-dependent protein C	LGEYDLR	57.167	54.441	59.82	689.26	691.51	717.96	6453.9	6592.8	6505.6	14.06	30.052	62.082	259.39	560.37	2428.4	5811.7	14775
Vitamin K-dependent protein S	VYFAGFPR	59.531	57.784	59.326	727.6	705.06	754.86	7033	7254.7	7216.5	14.808	32.853	64.804	317.49	614.31	2316.7	6295.2	0
Vitamin K-dependent protein Z	GLLSGWAR	161.26	174.74	162.18	2250.9	2214.5	2248.6	21476	21083	20283	38.973	107.1	204.95	835.11	1810.2	6859.6	15277	46137
Vitronectin	FEDGVLDPDYPR	279.7	257.77	276.77	3667	3244.8	3172.8	33734	27131	28977	56.957	158	243.29	1206.4	2724.2	10805	24073	59213
von Willebrand factor	ILAGPAGDSNVVK	107.75	104.81	111.24	1412.3	1442	1547.6	13957	13760	12452	25.431	77.122	117.24	590.61	1053.6	4979.5	12588	26445
Xaa-Pro dipeptidase	AVYEAVLR	22.936	23.687	20.179	275.9	219.12	261.39	2559.8	2796	2378.5	4.8048	12.541	23.727	122.72	195.29	900.71	1909.9	4756.9
Zinc-alpha-2-glycoprotein	EIPAWVPFDPAAQITK	125.86	126.34	130.3	1651.2	1662.3	1680.3	16274	15570	16212	30.921	74.533	142.7	626.72	1321.9	5422.3	13065	32231

## Sheet: Hochberg_Correction
Target	CMT1vCON_p	CMT2vCON_p	GARSvCON_p	AARSvCON_p	GARS_AARSvCON_p	PMP22vCON_p	DHTKD1vCON_p	GNEvCON_p	CMT1vCON	CMT2vCON	GARSvCON	AARSvCON	GARS_AARSvCON	PMP22vCON	DHTKD1vCON	GNEvCON	CMT1vCON	CMT2vCON	GARSvCON	AARSvCON	GARS_AARSvCON	PMP22vCON	DHTKD1vCON	GNEvCON	CMT1vCON	CMT2vCON	GARSvCON	AARSvCON	GARS_AARSvCON	PMP22vCON	DHTKD1vCON	GNEvCON
Complement.C1q.subcomponent.subunit.B	0.00487673	0.081265	0.221355	0.295464	0.125319	0.00528599	0.003063	0.00137677	121	109	86	90	105	122	121	125	0.01	0.00294118	0.00125	0.00138889	0.00238095	0.0125	0.01	0.05	sig					sig	sig	sig	alpha	0.05
Vitronectin	0.00240704	0.0130354	0.605965	0.171929	0.232446	0.00515453	0.00399692	0.00190492	123	121	34	104	86	123	119	124	0.0166667	0.01	0.000543478	0.00227273	0.00125	0.0166667	0.00714286	0.025	sig					sig	sig	sig	k	125
Plasminogen	0.0374975	0.0713402	0.281355	0.162695	0.0872734	0.0423047	0.459667	0.00334137	104	113	67	105	115	106	34	123	0.00227273	0.00384615	0.000847458	0.00238095	0.00454545	0.0025	0.000543478	0.0166667								sig
Complement.C2	0.0110324	0.405432	0.0345399	0.316165	0.984806	0.0142348	0.141708	0.00573275	118	66	114	87	1	119	80	122	0.00625	0.000833333	0.00416667	0.00128205	0.0004	0.00714286	0.00108696	0.0125								sig
Complement.factor.B	0.0392018	0.0614727	0.061465	0.226463	0.06357	0.0537974	0.424437	0.00721913	102	115	110	100	120	101	39	121	0.00208333	0.00454545	0.003125	0.00192308	0.00833333	0.002	0.000574713	0.01								sig
Hemopexin	0.03689	0.077486	0.168196	0.465641	0.246252	0.0492091	0.0506776	0.00793673	106	111	94	69	81	105	98	120	0.0025	0.00333333	0.0015625	0.000877193	0.00111111	0.00238095	0.00178571	0.00833333								sig
Inter.alpha.trypsin.inhibitor.heavy.chain.H4	0.0262406	0.372289	0.345608	0.249846	0.13071	0.0151439	0.771717	0.00802431	115	67	59	94	103	118	13	119	0.00454545	0.000847458	0.000746269	0.0015625	0.00217391	0.00625	0.000442478	0.00714286
Complement.C1q.subcomponent.subunit.A	0.000268973	0.110074	0.377858	0.132565	0.0906934	0.000283282	0.0835747	0.0136356	125	104	53	110	113	125	88	118	0.05	0.00227273	0.000684932	0.003125	0.00384615	0.05	0.00131579	0.00625	sig					sig
Complement.C1q.subcomponent.subunit.C	0.0206223	0.108992	0.318552	0.0968633	0.0750769	0.024777	0.445731	0.015895	116	105	63	114	118	115	36	117	0.005	0.00238095	0.000793651	0.00416667	0.00625	0.00454545	0.000555556	0.00555556
Immunoglobulin.kappa.variable.4.1	0.0434697	0.448724	0.0332479	0.482927	0.119462	0.0385994	0.118855	0.0169158	101	57	116	64	106	107	83	116	0.002	0.000724638	0.005	0.000806452	0.0025	0.00263158	0.00116279	0.005
Antithrombin.III	0.83328	0.662276	0.353232	0.768452	0.44587	0.819597	0.226025	0.0176522	11	35	57	26	60	12	65	115	0.000434783	0.000549451	0.000724638	0.0005	0.000757576	0.000438596	0.000819672	0.00454545
Fibronectin	0.618395	0.234117	0.105133	0.249431	0.762993	0.778055	0.114049	0.0201912	28	89	103	95	24	15	85	114	0.000510204	0.00135135	0.00217391	0.0016129	0.000490196	0.00045045	0.00121951	0.00416667
Beta.2.glycoprotein.1	0.045206	0.0518012	0.996934	0.0139517	0.0919595	0.0537739	0.0334009	0.0228108	100	119	1	123	112	102	104	113	0.00192308	0.00714286	0.0004	0.0166667	0.00357143	0.00208333	0.00227273	0.00384615				sig
Complement.factor.H	0.0012909	0.000422245	0.25008	0.03578	0.0181487	0.00362196	0.0655022	0.0254136	124	125	80	122	124	124	92	112	0.025	0.05	0.00108696	0.0125	0.025	0.025	0.00147059	0.00357143	sig	sig			sig	sig
Insulin.like.growth.factor.binding.protein.complex.acid.labile.subunit	0.177862	0.476541	0.0432725	0.377072	0.0853094	0.175978	0.96279	0.0294539	73	54	112	77	116	74	3	111	0.000943396	0.000694444	0.00357143	0.00102041	0.005	0.000961538	0.000406504	0.00333333
Actin..aortic.smooth.muscle	0.150296	0.51094	0.265572	0.986558	0.65195	0.148696	0.187053	0.0350385	83	48	74	1	43	83	71	110	0.00116279	0.000641026	0.000961538	0.0004	0.00060241	0.00116279	0.000909091	0.003125
Lipopolysaccharide.binding.protein	0.0914137	0.689024	0.0334542	0.685601	0.194675	0.135568	0.571309	0.0375016	91	32	115	38	90	85	25	109	0.00142857	0.000531915	0.00454545	0.000568182	0.00138889	0.00121951	0.00049505	0.00294118
Myeloblastin	0.0289081	0.30589	0.353208	0.573558	0.244976	0.0372607	0.0223687	0.0393982	114	76	58	55	82	108	108	108	0.00416667	0.001	0.000735294	0.000704225	0.00113636	0.00277778	0.00277778	0.00277778
Cartilage.acidic.protein.1	0.62607	0.785273	0.73118	0.507027	0.69776	0.641261	0.572371	0.0394973	26	23	22	61	37	26	24	107	0.0005	0.000485437	0.000480769	0.000769231	0.000561798	0.0005	0.000490196	0.00263158
Insulin.like.growth.factor.binding.protein.3	0.319577	0.444156	0.0692027	0.51224	0.127061	0.362592	0.948908	0.0437171	53	58	108	60	104	49	4	106	0.000684932	0.000735294	0.00277778	0.000757576	0.00227273	0.000649351	0.000409836	0.0025
Neuropilin.2	0.95887	0.32922	0.707941	0.24218	0.365037	0.909919	0.42272	0.0447557	1	72	24	97	69	4	40	105	0.0004	0.000925926	0.000490196	0.00172414	0.000877193	0.000409836	0.000581395	0.00238095
Ig.gamma.1.chain.C.region	0.622518	0.250984	0.409231	0.933379	0.372536	0.399181	0.0156415	0.0477682	27	85	50	8	68	45	111	104	0.000505051	0.00121951	0.000657895	0.000423729	0.000862069	0.000617284	0.00333333	0.00227273
Kininogen.1	0.030567	0.0042618	0.0361962	0.0543876	0.00521012	0.034478	0.00387472	0.0516251	112	124	113	118	125	109	120	103	0.00357143	0.025	0.00384615	0.00625	0.05	0.00294118	0.00833333	0.00217391		sig			sig		sig
Ig.mu.heavy.chain.disease.protein.and.Ig.mu.chain.C	0.542756	0.432384	0.195719	0.522577	0.472491	0.526756	0.4083	0.0564612	32	60	89	58	55	32	42	102	0.000531915	0.000757576	0.00135135	0.000735294	0.000704225	0.000531915	0.000595238	0.00208333
Ig.mu.chain.C.region	0.630351	0.483918	0.210481	0.468441	0.539083	0.606898	0.39791	0.0620013	25	53	88	68	52	28	44	101	0.00049505	0.000684932	0.00131579	0.000862069	0.000675676	0.000510204	0.000609756	0.002
Alpha.1.antichymotrypsin	0.143045	0.421136	0.254859	0.341949	0.163614	0.157664	0.539948	0.062745	84	63	77	82	94	80	29	100	0.00119048	0.000793651	0.00102041	0.00113636	0.0015625	0.00108696	0.000515464	0.00192308
Inter.alpha.trypsin.inhibitor.heavy.chain.H2	0.0200469	0.0399839	0.772793	0.0074899	0.118367	0.0168327	0.150413	0.0630139	117	120	18	125	107	117	77	99	0.00555556	0.00833333	0.000462963	0.05	0.00263158	0.00555556	0.00102041	0.00185185				sig
Cadherin.5	0.847715	0.752914	0.66254	0.925382	0.896403	0.777195	0.987983	0.0664541	10	27	29	9	12	16	2	98	0.000431034	0.000505051	0.000515464	0.00042735	0.000438596	0.000454545	0.000403226	0.00178571
Alpha.2.HS.glycoprotein	0.0502998	0.332288	0.368007	0.0883791	0.0851488	0.0540458	0.86098	0.0666778	98	70	56	117	117	100	7	97	0.00178571	0.000892857	0.000714286	0.00555556	0.00555556	0.00192308	0.000420168	0.00172414
Phosphatidylcholine.sterol.acyltransferase	0.0344833	0.181743	0.609724	0.0989292	0.344025	0.0262818	0.159222	0.0778336	107	95	33	113	71	114	76	96	0.00263158	0.0016129	0.000537634	0.00384615	0.000909091	0.00416667	0.001	0.00166667
Complement.C1r.subcomponent.like.protein	0.0673649	0.975439	0.158698	0.789412	0.406151	0.0541744	0.0867581	0.0799691	96	3	96	20	64	99	87	95	0.00166667	0.000406504	0.00166667	0.000471698	0.000806452	0.00185185	0.00128205	0.0016129
Hemoglobin.subunit.alpha	0.176583	0.0817246	0.960709	0.323106	0.40263	0.377913	0.280478	0.0837424	74	108	6	86	66	46	57	94	0.000961538	0.00277778	0.000416667	0.00125	0.000833333	0.000625	0.000724638	0.0015625
Complement.C5	0.0476158	0.0893332	0.261555	0.154788	0.0959416	0.049868	0.86056	0.0851182	99	107	75	108	109	104	8	93	0.00185185	0.00263158	0.000980392	0.00277778	0.00294118	0.00227273	0.000423729	0.00151515
Apolipoprotein.F	0.357158	0.279139	0.539806	0.860679	0.858225	0.152222	0.00125431	0.0965007	46	81	36	14	16	82	123	92	0.000625	0.00111111	0.000555556	0.000446429	0.000454545	0.00113636	0.0166667	0.00147059							sig
Extracellular.matrix.protein.1	0.887675	0.739223	0.460134	0.965606	0.724882	0.952912	0.167835	0.102131	6	30	42	4	31	1	73	91	0.000416667	0.000520833	0.000595238	0.000409836	0.000526316	0.0004	0.000943396	0.00142857
Thyroxine.binding.globulin	0.0544251	0.0732878	0.141499	0.378782	0.090263	0.081816	0.387026	0.103147	97	112	99	76	114	90	47	90	0.00172414	0.00357143	0.00185185	0.001	0.00416667	0.00138889	0.000632911	0.00138889
Angiotensinogen	0.24928	0.492935	0.4515	0.840763	0.449431	0.225794	0.0219609	0.115982	64	52	45	17	59	67	109	89	0.000806452	0.000675676	0.000617284	0.000458716	0.000746269	0.000847458	0.00294118	0.00135135
Complement.C3	0.00324494	0.00666569	0.236004	0.236165	0.0924524	0.00563287	0.147653	0.11921	122	123	82	98	111	121	78	88	0.0125	0.0166667	0.00113636	0.00178571	0.00333333	0.01	0.00104167	0.00131579	sig	sig				sig
Gelsolin	0.221093	0.65464	0.833556	0.498968	0.756345	0.195386	0.425321	0.122085	67	37	12	62	26	70	38	87	0.000847458	0.000561798	0.000438596	0.00078125	0.0005	0.000892857	0.000568182	0.00128205
Coagulation.factor.XIII.A.chain	0.270081	0.306707	0.692194	0.0477677	0.461097	0.232655	0.363864	0.123225	62	75	26	119	56	66	51	86	0.00078125	0.000980392	0.0005	0.00714286	0.000714286	0.000833333	0.000666667	0.00125
Biotinidase	0.0291838	0.324555	0.372194	0.0894588	0.625596	0.0283034	0.00771594	0.126205	113	73	54	116	47	112	116	85	0.00384615	0.000943396	0.000694444	0.005	0.000632911	0.00357143	0.005	0.00121951
Complement.C1r.subcomponent	0.00592697	0.259146	0.647766	0.177089	0.361217	0.00595328	0.992613	0.130298	120	84	30	103	70	120	1	84	0.00833333	0.00119048	0.000520833	0.00217391	0.000892857	0.00833333	0.0004	0.00119048	sig					sig
Heparin.cofactor.2	0.0788122	0.720598	0.690654	0.414762	0.742812	0.0731972	0.0113525	0.144271	93	31	27	73	27	94	114	83	0.00151515	0.000526316	0.000505051	0.000943396	0.000505051	0.0015625	0.00416667	0.00116279
Carbonic.anhydrase.1	0.037235	0.0578814	0.849585	0.204742	0.338525	0.0684783	0.254777	0.145831	105	116	11	102	72	96	62	82	0.00238095	0.005	0.000434783	0.00208333	0.000925926	0.00166667	0.00078125	0.00113636
Complement.component.C8.alpha.chain	0.116321	0.180816	0.975856	0.323146	0.411765	0.166857	0.375337	0.148343	87	96	5	85	63	76	49	81	0.00128205	0.00166667	0.000413223	0.00121951	0.000793651	0.001	0.000649351	0.00111111
Adiponectin	0.151485	0.223185	0.179331	0.631938	0.18968	0.115842	0.039318	0.150531	81	92	92	46	91	89	102	80	0.00111111	0.00147059	0.00147059	0.000625	0.00142857	0.00135135	0.00208333	0.00108696
Serum.amyloid.A.1.and.A.2.proteins	0.0711462	0.0519167	0.276645	0.48534	0.17845	0.081761	0.497416	0.169062	95	118	69	63	93	91	30	79	0.0016129	0.00625	0.000877193	0.000793651	0.00151515	0.00142857	0.000520833	0.00106383
Afamin	0.18778	0.175611	0.0192428	0.29513	0.961971	0.430504	0.114805	0.169319	71	98	119	91	6	40	84	78	0.000909091	0.00178571	0.00714286	0.00142857	0.000416667	0.000581395	0.00119048	0.00104167
Vitamin.K.dependent.protein.C	0.174568	0.571213	0.0278206	0.515318	0.718291	0.174632	0.228911	0.182434	75	42	118	59	33	75	64	77	0.000980392	0.000595238	0.00625	0.000746269	0.000537634	0.000980392	0.000806452	0.00102041
Cholinesterase	0.325258	0.754937	0.01869	0.88373	0.133354	0.465885	0.233631	0.182698	51	26	120	12	102	33	63	76	0.000666667	0.0005	0.00833333	0.000438596	0.00208333	0.000537634	0.000793651	0.001
Beta.2.microglobulin	0.429366	0.527457	0.299494	0.611581	0.455854	0.366801	0.278181	0.187137	41	46	65	50	57	48	58	75	0.000588235	0.000625	0.000819672	0.000657895	0.000724638	0.000641026	0.000735294	0.000980392
Inter.alpha.trypsin.inhibitor.heavy.chain.H1	0.100527	0.295378	0.266176	0.8985	0.258059	0.160567	0.937109	0.190632	90	78	73	11	80	78	6	74	0.00138889	0.00104167	0.000943396	0.000434783	0.00108696	0.00104167	0.000416667	0.000961538
IgGFc.binding.protein	0.949914	0.938792	0.897321	0.34733	0.503842	0.838154	0.798602	0.19175	3	7	8	79	53	11	12	73	0.000406504	0.000420168	0.000423729	0.00106383	0.000684932	0.000434783	0.000438596	0.000943396
Complement.component.C8.beta.chain	0.108174	0.0708039	0.995248	0.1414	0.237796	0.140087	0.35025	0.194377	89	114	2	109	85	84	52	72	0.00135135	0.00416667	0.000403226	0.00294118	0.00121951	0.00119048	0.000675676	0.000925926
CD5.antigen.like	0.863409	0.557494	0.225262	0.700223	0.404619	0.757206	0.651321	0.22175	9	43	85	36	65	17	21	71	0.00042735	0.00060241	0.00121951	0.000555556	0.000819672	0.000458716	0.00047619	0.000909091
Coagulation.factor.XI	0.736889	0.843506	0.739191	0.606218	0.941183	0.652102	0.170269	0.227024	18	16	21	51	9	25	72	70	0.000462963	0.000454545	0.00047619	0.000666667	0.00042735	0.00049505	0.000925926	0.000892857
Serum.amyloid.P.component	0.177867	0.495576	0.168348	0.382682	0.861224	0.199332	0.762659	0.230747	72	51	93	75	15	69	14	69	0.000925926	0.000666667	0.00151515	0.000980392	0.00045045	0.000877193	0.000446429	0.000877193
Vitamin.D.binding.protein	0.188547	0.188313	0.479155	0.356959	0.272292	0.117302	0.260569	0.237312	70	94	41	78	79	88	61	68	0.000892857	0.0015625	0.000588235	0.00104167	0.00106383	0.00131579	0.000769231	0.000862069
Apolipoprotein.A.I	0.279716	0.44243	0.985152	0.632675	0.725317	0.403831	0.193225	0.250928	61	59	3	45	30	44	70	67	0.000769231	0.000746269	0.000406504	0.000617284	0.000520833	0.000609756	0.000892857	0.000847458
Clusterin	0.449639	0.609507	0.50879	0.627183	0.842686	0.335298	0.39435	0.253801	36	41	39	49	18	52	46	66	0.000555556	0.000588235	0.000574713	0.000649351	0.000462963	0.000675676	0.000625	0.000833333
Serum.paraoxonase.arylesterase.1	0.882724	0.240132	0.536722	0.470144	0.328278	0.691483	0.000804175	0.264963	7	87	37	67	74	24	124	65	0.000420168	0.00128205	0.000561798	0.000847458	0.000961538	0.000490196	0.025	0.000819672							sig
Serum.paraoxonase.lactonase.3	0.0330358	0.264782	0.796683	0.703275	0.673401	0.058692	0.00569448	0.270183	109	83	14	34	41	98	118	64	0.00294118	0.00116279	0.000446429	0.000543478	0.000588235	0.00178571	0.00625	0.000806452							sig
C4b.binding.protein.alpha.chain	0.39293	0.844177	0.525774	0.649666	0.962847	0.342725	0.814087	0.271158	44	15	38	41	5	51	10	63	0.000609756	0.00045045	0.000568182	0.000588235	0.000413223	0.000666667	0.000431034	0.000793651
Kallistatin	0.952409	0.743932	0.388169	0.582327	0.862003	0.886563	0.743409	0.287511	2	29	52	52	14	6	16	62	0.000403226	0.000515464	0.000675676	0.000675676	0.000446429	0.000416667	0.000454545	0.00078125
Complement.factor.I	0.0327798	0.0964159	0.413869	0.345484	0.205779	0.0525755	0.802251	0.293871	110	106	49	80	89	103	11	61	0.003125	0.0025	0.000649351	0.00108696	0.00135135	0.00217391	0.000434783	0.000769231
Alpha.2.macroglobulin	0.252656	0.780006	0.334581	0.417031	0.811008	0.187953	0.163864	0.317708	63	24	61	72	22	71	74	60	0.000793651	0.000490196	0.000769231	0.000925926	0.000480769	0.000909091	0.000961538	0.000757576
Plastin.2	0.169387	0.129887	0.299716	0.577649	0.219038	0.324806	0.373022	0.323247	77	103	64	54	87	53	50	59	0.00102041	0.00217391	0.000806452	0.000694444	0.00128205	0.000684932	0.000657895	0.000746269
Ceruloplasmin	0.173244	0.234217	0.125846	0.579471	0.111778	0.132164	0.0677211	0.330765	76	88	101	53	108	86	91	58	0.001	0.00131579	0.002	0.000684932	0.00277778	0.00125	0.00142857	0.000735294
Complement.C1s.subcomponent	0.163992	0.890931	0.805458	0.539195	0.710983	0.24277	0.21633	0.361663	79	10	13	57	34	64	66	57	0.00106383	0.000431034	0.000442478	0.000724638	0.000543478	0.000806452	0.000833333	0.000724638
Complement_C4	0.310191	0.284171	0.271014	0.3062	0.160218	0.420595	0.944953	0.395198	54	80	71	88	97	41	5	56	0.000694444	0.00108696	0.000909091	0.00131579	0.00172414	0.000588235	0.000413223	0.000714286
Fibulin.1	0.162316	0.43157	0.266596	0.851638	0.494252	0.223348	0.287279	0.396439	80	61	72	16	54	68	55	55	0.00108696	0.000769231	0.000925926	0.000454545	0.000694444	0.000862069	0.000704225	0.000704225
Complement.component.C9	0.167793	0.407356	0.0080612	0.648489	0.152194	0.160537	0.036716	0.398803	78	65	124	42	98	79	103	54	0.00104167	0.000819672	0.025	0.000595238	0.00178571	0.00106383	0.00217391	0.000694444			sig
Tetranectin	0.087921	0.313444	0.235957	0.703732	0.837344	0.0715847	0.0485219	0.407535	92	74	83	33	19	95	99	53	0.00147059	0.000961538	0.00116279	0.000537634	0.00046729	0.0016129	0.00185185	0.000684932
Zinc.alpha.2.glycoprotein	0.434468	0.212282	0.0711874	0.0458948	0.0240652	0.408876	0.0309602	0.409677	39	93	107	121	123	43	106	52	0.000574713	0.00151515	0.00263158	0.01	0.0166667	0.00060241	0.0025	0.000675676
Carboxypeptidase.B2	0.210167	0.178872	0.889653	0.120601	0.23792	0.184858	0.404841	0.412212	68	97	9	111	84	72	43	51	0.000862069	0.00172414	0.00042735	0.00333333	0.00119048	0.000925926	0.00060241	0.000666667
Retinol.binding.protein.4	0.798362	0.291586	0.0134425	0.802398	0.280734	0.738161	0.608365	0.430038	15	79	122	19	76	21	22	50	0.00045045	0.00106383	0.0125	0.00046729	0.001	0.00047619	0.000480769	0.000657895
Hyaluronan.binding.protein.2	0.876578	0.926509	0.712604	0.628285	0.5757	0.8593	0.059066	0.438152	8	8	23	48	51	9	93	49	0.000423729	0.000423729	0.000485437	0.000641026	0.000666667	0.00042735	0.00151515	0.000649351
Carboxypeptidase.N.catalytic.chain	0.309911	0.233923	0.482222	0.672258	0.453545	0.447106	0.000202225	0.442883	55	90	40	40	58	37		48	0.000704225	0.00138889	0.000581395	0.000581395	0.000735294	0.000561798	0.000396825	0.000641026							sig
Attractin	0.645108	0.806833	0.319957	0.702885	0.332782	0.845756	0.0553996	0.477948	23	19	62	35	73	10	97	47	0.000485437	0.00046729	0.00078125	0.000549451	0.000943396	0.000431034	0.00172414	0.000632911
Apolipoprotein.C.IV	0.359247	0.423081	0.234481	0.763746	0.645017	0.267555	0.00664871	0.478285	45	62	84	28	44	62	117	46	0.000617284	0.00078125	0.00119048	0.000510204	0.000609756	0.00078125	0.00555556	0.000625
SPARC	0.537712	0.159298	0.149544	0.435783	0.242262	0.622308	0.261849	0.491386	33	100	97	71	83	27	60	45	0.000537634	0.00192308	0.00172414	0.000909091	0.00116279	0.000505051	0.000757576	0.000617284
Coagulation.factor.XII	0.547287	0.174012	0.702203	0.0115461	0.14302	0.732388	0.00883064	0.493113	31	99	25	124	99	22	115	44	0.000526316	0.00185185	0.00049505	0.025	0.00185185	0.000480769	0.00454545	0.000609756				sig
Prothrombin	0.222245	0.468411	0.255989	0.335171	0.758448	0.26901	0.843801	0.493444	66	55	76	83	25	61	9	43	0.000833333	0.000704225	0.001	0.00116279	0.00049505	0.000769231	0.00042735	0.00060241
Serum.albumin	0.820768	0.955916	0.371194	0.768516	0.698108	0.800365	0.415898	0.502484	13	6	55	25	36	13	41	42	0.000442478	0.000416667	0.000704225	0.00049505	0.000555556	0.000442478	0.000588235	0.000595238
Serum.amyloid.A.4.protein	0.438012	0.279082	0.271489	0.248337	0.137555	0.458543	0.0319109	0.541908	38	82	70	96	101	36	105	41	0.000568182	0.00113636	0.000892857	0.00166667	0.002	0.000555556	0.00238095	0.000588235
Apolipoprotein.C.II	0.28529	0.752408	0.0755366	0.718335	0.697499	0.236679	0.124313	0.546854	58	28	106	31	38	65	82	40	0.000735294	0.000510204	0.0025	0.000526316	0.000568182	0.000819672	0.00113636	0.000581395
Vitamin.K.dependent.protein.S	0.290986	0.648043	0.105041	0.263033	0.961273	0.287739	0.304699	0.55532	56	38	104	92	7	58	53	39	0.000714286	0.000568182	0.00227273	0.00147059	0.000420168	0.000735294	0.000684932	0.000574713
Vasorin	0.500609	0.224803	0.618499	0.0466932	0.0618999	0.732057	0.721549	0.557937	34	91	32	120	121	23	17	38	0.000543478	0.00142857	0.000531915	0.00833333	0.01	0.000485437	0.000458716	0.000568182
Apolipoprotein.A.IV	0.401493	0.0788872	0.0839402	0.477623	0.161354	0.442549	0.267711	0.586992	43	110	105	65	96	38	59	37	0.00060241	0.003125	0.00238095	0.000819672	0.00166667	0.000568182	0.000746269	0.000561798
Coagulation.factor.X	0.283379	0.302682	0.414287	0.255172	0.617544	0.274954	0.744828	0.608097	59	77	48	93	48	59	15	36	0.000746269	0.00102041	0.000641026	0.00151515	0.000641026	0.000746269	0.00045045	0.000555556
Ficolin.3	0.280795	0.0527391	0.981639	0.161863	0.433918	0.371241	0.0557102	0.611306	60	117	4	106	61	47	96	35	0.000757576	0.00555556	0.000409836	0.0025	0.000769231	0.000632911	0.00166667	0.000549451
Serotransferrin	0.285631	0.844516	0.74663	0.693944	0.984121	0.308147	0.194378	0.615257	57	14	20	37	2	56	69	34	0.000724638	0.000446429	0.000471698	0.000561798	0.000403226	0.000714286	0.000877193	0.000543478
Apolipoprotein.C.III	0.246337	0.987345	0.0116232	0.873749	0.599634	0.183238	0.475452	0.617857	65	2	123	13	49	73	33	33	0.000819672	0.000403226	0.0166667	0.000442478	0.000649351	0.000943396	0.000537634	0.000537634			sig
Apolipoprotein.B.100	0.653647	0.646375	0.0154197	0.343471	0.053236	0.528841	0.283243	0.622536	21	39	121	81	122	31	56	32	0.00047619	0.000574713	0.01	0.00111111	0.0125	0.000526316	0.000714286	0.000531915
Apolipoprotein.C.I	0.637945	0.800285	0.453723	0.771697	0.948757	0.465387	0.377568	0.623365	24	20	44	24	8	34	48	31	0.000490196	0.000471698	0.000609756	0.000490196	0.000423729	0.000543478	0.000641026	0.000526316
Carboxypeptidase.N.subunit.2	0.74264	0.25001	0.0660844	0.643927	0.277745	0.942368	0.12537	0.629917	17	86	109	43	77	2	81	30	0.000458716	0.00125	0.00294118	0.00060241	0.00102041	0.000403226	0.00111111	0.000520833
Thrombospondin.1	0.682276	0.556823	0.279432	0.963889	0.698326	0.55185	0.563755	0.632645	20	44	68	5	35	30	26	29	0.000471698	0.000609756	0.000862069	0.000413223	0.000549451	0.000520833	0.0005	0.000515464
Pigment.epithelium.derived.factor	0.645442	0.961623	0.0311584	0.980808	0.372854	0.89256	0.0557338	0.635178	22	5	117	2	67	5	95	28	0.000480769	0.000413223	0.00555556	0.000403226	0.000847458	0.000413223	0.0016129	0.000510204
Protein.AMBP	0.0318463	0.332096	0.244224	0.092161	0.0724599	0.0279944	0.143091	0.639716	111	71	81	115	119	113	79	27	0.00333333	0.000909091	0.00111111	0.00454545	0.00714286	0.00384615	0.00106383	0.000505051
Glutathione.peroxidase.3	0.189125	0.334053	0.665923	0.475339	0.725769	0.161949	0.550426	0.642333	69	69	28	66	29	77	27	26	0.000877193	0.000877193	0.000510204	0.000833333	0.000515464	0.00102041	0.000505051	0.0005
Apolipoprotein.M	0.44222	0.764196	0.048931	0.773055	0.629496	0.597617	0.304438	0.663093	37	25	111	23	46	29	54	25	0.000561798	0.00049505	0.00333333	0.000485437	0.000625	0.000515464	0.000694444	0.00049505
Phospholipid.transfer.protein	0.821039	0.358869	0.189824	0.786692	0.817945	0.885514	0.0448351	0.674737	12	68	90	21	21	7	101	24	0.000438596	0.000862069	0.00138889	0.00047619	0.00047619	0.000420168	0.002	0.000490196
Apolipoprotein.a.	0.33334	0.53484	0.789577	0.917972	0.963892	0.253322	0.443662	0.689903	50	45	16	10	4	63	37	23	0.000657895	0.000617284	0.000454545	0.000431034	0.000409836	0.000793651	0.000561798	0.000485437
Haptoglobin	0.0333995	0.814933	0.456908	0.332385	0.818072	0.0283905	0.0463684	0.726593	108	18	43	84	20	111	100	22	0.00277778	0.000462963	0.00060241	0.00119048	0.000471698	0.00333333	0.00192308	0.000480769
Apolipoprotein.L1	0.150362	0.41171	0.181192	0.719955	0.671517	0.157171	0.496636	0.728059	82	64	91	30	42	81	31	21	0.00113636	0.000806452	0.00142857	0.000520833	0.000595238	0.00111111	0.000526316	0.00047619
cDNA.FLJ53327..highly.similar.to.Gelsolin..NOT.REVIEWED.	0.769134	0.791554	0.79086	0.629427	0.630672	0.91427	0.66638	0.745735	16	21	15	47	45	3	20	20	0.000454545	0.00047619	0.00045045	0.000632911	0.000617284	0.000406504	0.000471698	0.000471698
Histidine.rich.glycoprotein	0.944225	0.681685	0.337768	0.304679	0.723913	0.88139	0.39671	0.760896	4	33	60	89	32	8	45	19	0.000409836	0.000537634	0.000757576	0.00135135	0.000531915	0.000423729	0.000617284	0.00046729
Apolipoprotein.A.II	0.347151	0.886813	0.250737	0.404485	0.917711	0.291643	0.495062	0.764225	47	11	79	74	11	57	32	18	0.000632911	0.000434783	0.00106383	0.000961538	0.000434783	0.000724638	0.000531915	0.000462963
Transthyretin	0.337088	0.668426	0.252819	0.680536	0.738197	0.273703	0.0144385	0.779206	48	34	78	39	28	60	112	17	0.000641026	0.000543478	0.00104167	0.000574713	0.000510204	0.000757576	0.00357143	0.000458716
Coagulation.factor.XIII.B.chain	0.334141	0.872983	0.541295	0.737429	0.575984	0.317571	0.457341	0.785999	49	12	35	29	50	55	35	16	0.000649351	0.000438596	0.000549451	0.000515464	0.000657895	0.000704225	0.000549451	0.000454545
Apolipoprotein.E	0.038734	0.0100479	0.163893	0.161822	0.0929655	0.0328635	0.211304	0.78764	103	122	95	107	110	110	67	15	0.00217391	0.0125	0.0016129	0.00263158	0.003125	0.003125	0.000847458	0.00045045		sig
Beta.Ala.His.dipeptidase	0.732615	0.508585	0.786254	0.784757	0.691652	0.738942	0.0569561	0.807412	19	49	17	22	39	20	94	14	0.00046729	0.000649351	0.000458716	0.000480769	0.000574713	0.000471698	0.0015625	0.000446429
Alpha.1.antitrypsin	0.820229	0.449255	0.21735	0.94616	0.31233	0.747553	0.682654	0.838608	14	56	87	6	75	18	19	13	0.000446429	0.000714286	0.00128205	0.000416667	0.000980392	0.000462963	0.00046729	0.000442478
Alpha.1B.glycoprotein_VAR_018369	0.123007	0.659258	0.629053	0.715159	0.982959	0.0759582	0.198908	0.841648	86	36	31	32	3	93	68	12	0.00125	0.000555556	0.000526316	0.000531915	0.000406504	0.00151515	0.000862069	0.000438596
Cystatin.C	0.57629	0.856047	0.909315	0.76702	0.783525	0.739324	0.162295	0.865907	30	13	7	27	23	19	75	11	0.000520833	0.000442478	0.000420168	0.000505051	0.000485437	0.00046729	0.000980392	0.000434783
Alpha.2.antiplasmin	0.010454	0.151001	0.125813	0.57142	0.180392	0.0195624	0.070712	0.88676	119	102	102	56	92	116	90	10	0.00714286	0.00208333	0.00208333	0.000714286	0.00147059	0.005	0.00138889	0.000431034
Plasma.protease.C1.inhibitor	0.429645	0.998203	0.866256	0.437989	0.675913	0.352645	0.0169631	0.893663	40	1	10	70	40	50	110	9	0.000581395	0.0004	0.000431034	0.000892857	0.000581395	0.000657895	0.003125	0.00042735
Alpha.1.acid.glycoprotein.1	0.453492	0.625749	0.14533	0.827147	0.217954	0.438182	0.0810558	0.910247	35	40	98	18	88	39	89	8	0.000549451	0.000581395	0.00178571	0.000462963	0.00131579	0.000574713	0.00135135	0.000423729
Adhesion.G.protein.coupled.receptor.F5	0.32389	0.522929	0.293686	0.235895	0.161764	0.319584	0.111216	0.923051	52	47	66	99	95	54	86	7	0.000675676	0.000632911	0.000833333	0.00185185	0.0016129	0.000694444	0.00125	0.000420168
Leucine.rich.alpha.2.glycoprotein	0.110848	0.832146	0.139522	0.934581	0.276377	0.0783526	0.0143587	0.925301	88	17	100	7	78	92	113	6	0.00131579	0.000458716	0.00192308	0.000420168	0.00104167	0.00147059	0.00384615	0.000416667
Apolipoprotein.D	0.125711	0.90971	0.766061	0.971142	0.862161	0.0659847	0.547713	0.932114	85	9	19	3	13	97	28	5	0.00121951	0.00042735	0.00046729	0.000406504	0.000442478	0.00172414	0.000510204	0.000413223
N.acetylmuramoyl.L.alanine.amidase	0.92718	0.789424	0.00214059	0.119567	0.925204	0.787701	0.574757	0.939132	5	22	125	112	10	14	23	4	0.000413223	0.000480769	0.05	0.00357143	0.000431034	0.000446429	0.000485437	0.000409836			sig
Phosphatidylinositol.glycan.specific.phospholipase.D	0.427111	0.153177	0.429182	0.216393	0.13932	0.415133	0.691752	0.945973	42	101	47	101	100	42	18	3	0.000595238	0.002	0.000632911	0.002	0.00192308	0.000595238	0.000462963	0.000406504
Sex.hormone.binding.globulin	0.0734488	0.502547	0.399283	0.633246	0.416658	0.120063	0.0256953	0.958389	94	50	51	44	62	87	107	2	0.0015625	0.000657895	0.000666667	0.000609756	0.00078125	0.00128205	0.00263158	0.000403226
Adipocyte.plasma.membrane.associated.protein	0.593881	0.962916	0.434759	0.853485	0.846946	0.464274	0.00175523	0.971675	29	4	46	15	17	35	122	1	0.000515464	0.000409836	0.000625	0.00045045	0.000458716	0.000549451	0.0125	0.0004							sig
